# Supplementary material for: A multi-phenotypic imaging screen to identify bacterial effectors by exogenous expression in a HeLa cell line
Source: Sci Data. 2018 May 15;5:180081. doi: 10.1038/sdata.2018.81 (PMC5952863; doi:10.1038/sdata.2018.81)
Supplement: Supplementary file 1 [file sdata201881-isa1.zip]

Archive with 3 entries (3 files):
- i_Investigation.txt
- s_study_Huett.txt
- a_assay_Huett.txt
