# Supplementary material for: A multi-phenotypic imaging screen to identify bacterial effectors by exogenous expression in a HeLa cell line
Source: Sci Data. 2018 May 15;5:180081. doi: 10.1038/sdata.2018.81 (PMC5952863; doi:10.1038/sdata.2018.81)
Supplement: Supplementary file 1 [file sdata201881-isa1.zip › i_Investigation.txt]

# Investigation File generated for Scientific Data with Investigation File Authoring Tool version 0.1.0 on 23/03/2018 - This metadata file is CC0
ONTOLOGY SOURCE REFERENCE
Term Source Name	NCBITaxon	BAO	OBI	EFO	GO	ERO
Term Source File	http://data.bioontology.org/ontologies/NCBITAXON	http://data.bioontology.org/ontologies/BAO	http://data.bioontology.org/ontologies/OBI	http://data.bioontology.org/ontologies/EFO	http://data.bioontology.org/ontologies/GO	http://data.bioontology.org/ontologies/ERO
Term Source Version	2016AB	2.0	2014-08-18	2.89	releases/2014-08-30	2013-08-02
Term Source Description	National Center for Biotechnology Information (NCBI) Organismal Classification	BioAssay Ontology	Ontology for Biomedical Investigations	Experimental Factor Ontology	Gene Ontology	Eagle-I Research Resource Ontology
INVESTIGATION
Investigation Identifier
Investigation Title
Investigation Description
Investigation Submission Date
Investigation Public Release Date
INVESTIGATION PUBLICATIONS
Investigation PubMed ID
Investigation Publication DOI
Investigation Publication Author List
Investigation Publication Title
Investigation Publication Status
Investigation Publication Status Term Accession Number
Investigation Publication Status Term Source REF
INVESTIGATION CONTACTS
Investigation Person Last Name
Investigation Person Mid Initials
Investigation Person First Name
Investigation Person Address
Investigation Person Phone
Investigation Person Fax
Investigation Person Email
Investigation Person Affiliation
Investigation Person Roles
Investigation Person Roles Term Accession Number
Investigation Person Roles Term Source REF
STUDY
Study Identifier	10.1038/sdata.2018.81
Study Title	A multi-phenotypic imaging screen to identify bacterial effectors by exogenous expression in a HeLa cell line
Study Submission Date	19/07/2017
Study Public Release Date	15/05/2018
Study Description	http://www.nature.com/articles/sdata201881#abstract
Study File Name	s_study_Huett.txt
Comment[Subject Keywords]	//;///;//;///
Comment[Manuscript Licence]	CC BY-4.0
Comment[Experimental Metadata Licence]	CC0
Comment[Supplementary Information File Name]	
Comment[Supplementary Information File Type]	x-zip-compressed
Comment[Supplementary Information File URL]	http://www.nature.com/articles/sdata201881#supplementary-information
Comment[Data Repository]	Harvard Dataverse;Harvard Dataverse
Comment[Data Record Accession]	doi:10.7910/DVN/YB2L5A;doi:10.7910/DVN/WRRKNF
Comment[Data Record URI]	https://doi.org/10.7910/DVN/YB2L5A;https://doi.org/10.7910/DVN/WRRKNF
STUDY DESIGN DESCRIPTORS
Study Design Type	screening campaign	replicate design
Study Design Type Term Accession Number	BAO:0000178	OBI:0500018
Study Design Type Term Source REF	BAO	OBI
STUDY PUBLICATIONS
Study PubMed ID
Study Publication DOI
Study Publication Author List
Study Publication Title
Study Publication Status
Study Publication Status Term Accession Number
Study Publication Status Term Source REF
STUDY FACTORS
Study Factor Name	replicate
Study Factor Type	""
Study Factor Type Term Accession Number	http://www.ebi.ac.uk/efo/EFO_0002091
Study Factor Type Term Source REF	EFO
STUDY ASSAYS
Study Assay Measurement Type	protein localization
Study Assay Measurement Type Term Accession Number	GO:0008104
Study Assay Measurement Type Term Source REF	GO
Study Assay Technology Type	imaging assay
Study Assay Technology Type Term Accession Number	OBI:0000185
Study Assay Technology Type Term Source REF	OBI
Study Assay Technology Platform	""
Study Assay File Name	a_assay_Huett.txt
STUDY PROTOCOLS
Study Protocol Name	Production of AIEC CDS library	Transfection and screening	High-content image acquisition	Data analysis
Study Protocol Type	library preparation	transfection	confocal fluorescence microscopy	data analysis
Study Protocol Type Term Accession Number	OBI:0000711	OBI:0001152	CHMO:0000089	ERO:0001309
Study Protocol Type Term Source REF	OBI	OBI	OBI	ERO
Study Protocol Description				
Study Protocol URI	""	""	""	""
Study Protocol Version				
Study Protocol Parameters Name	""	""	instrument; manufacturer	""
Study Protocol Parameters Name Term Accession Number	""	""	""	""
Study Protocol Parameters Name Term Source REF	""	""	""	""
Study Protocol Components Name	""	""	""	""
Study Protocol Components Type	""	""	""	""
Study Protocol Components Type Term Accession Number	""	""	""	""
Study Protocol Components Type Term Source REF	""	""	""	""
STUDY CONTACTS
Study Person Last Name	Collins	Huett
Study Person First Name	Adam	Alan
Study Person Mid Initials		
Study Person Email	""	Alan.Huett@nottingham.ac.uk
Study Person Phone		
Study Person Fax		
Study Person Address		
Study Person Affiliation	School of Life Sciences, University of Nottingham, Queens Medical Centre, Nottingham NG7 2UH, UK	School of Life Sciences, University of Nottingham, Queens Medical Centre, Nottingham NG7 2UH, UK
Study Person Roles		
Study Person Roles Term Accession Number		
Study Person Roles Term Source REF		
Comment[Study Person ORCID]		0000-0001-7385-5585
Comment[Funder]		
Comment[FundRef ID]		
Comment[Funder Term Source REF]		
Comment[Grant Identifier]		
