# Supplementary material for: A multi-phenotypic imaging screen to identify bacterial effectors by exogenous expression in a HeLa cell line
Source: Sci Data. 2018 May 15;5:180081. doi: 10.1038/sdata.2018.81 (PMC5952863; doi:10.1038/sdata.2018.81)
Supplement: Supplementary file 1 [file sdata201881-isa1.zip › s_study_Huett.txt]

Source Name	Characteristics[organism]	Term Source REF	Term Accession Number	Protocol REF	Sample Name	Factor Value[replicate]
E. coli strain LF82	Escherichia coli LF82	NCBITaxon	NCBITaxon:591946	Production of AIEC CDS library	LF82_004	replicate
E. coli strain LF82	Escherichia coli LF82	NCBITaxon	NCBITaxon:591946	Production of AIEC CDS library	LF82_030	replicate
E. coli strain LF82	Escherichia coli LF82	NCBITaxon	NCBITaxon:591946	Production of AIEC CDS library	LF82_032	replicate
E. coli strain LF82	Escherichia coli LF82	NCBITaxon	NCBITaxon:591946	Production of AIEC CDS library	LF82_064	replicate
E. coli strain LF82	Escherichia coli LF82	NCBITaxon	NCBITaxon:591946	Production of AIEC CDS library	LF82_071	replicate
E. coli strain LF82	Escherichia coli LF82	NCBITaxon	NCBITaxon:591946	Production of AIEC CDS library	LF82_089	replicate
E. coli strain LF82	Escherichia coli LF82	NCBITaxon	NCBITaxon:591946	Production of AIEC CDS library	LF82_091	replicate
E. coli strain LF82	Escherichia coli LF82	NCBITaxon	NCBITaxon:591946	Production of AIEC CDS library	LF82_092	replicate
E. coli strain LF82	Escherichia coli LF82	NCBITaxon	NCBITaxon:591946	Production of AIEC CDS library	LF82_093	replicate
E. coli strain LF82	Escherichia coli LF82	NCBITaxon	NCBITaxon:591946	Production of AIEC CDS library	LF82_101	replicate
E. coli strain LF82	Escherichia coli LF82	NCBITaxon	NCBITaxon:591946	Production of AIEC CDS library	LF82_102	replicate
E. coli strain LF82	Escherichia coli LF82	NCBITaxon	NCBITaxon:591946	Production of AIEC CDS library	LF82_104	replicate
E. coli strain LF82	Escherichia coli LF82	NCBITaxon	NCBITaxon:591946	Production of AIEC CDS library	LF82_105	replicate
E. coli strain LF82	Escherichia coli LF82	NCBITaxon	NCBITaxon:591946	Production of AIEC CDS library	LF82_106	replicate
E. coli strain LF82	Escherichia coli LF82	NCBITaxon	NCBITaxon:591946	Production of AIEC CDS library	LF82_114	replicate
E. coli strain LF82	Escherichia coli LF82	NCBITaxon	NCBITaxon:591946	Production of AIEC CDS library	LF82_129	replicate
E. coli strain LF82	Escherichia coli LF82	NCBITaxon	NCBITaxon:591946	Production of AIEC CDS library	LF82_133	replicate
E. coli strain LF82	Escherichia coli LF82	NCBITaxon	NCBITaxon:591946	Production of AIEC CDS library	LF82_138	replicate
E. coli strain LF82	Escherichia coli LF82	NCBITaxon	NCBITaxon:591946	Production of AIEC CDS library	LF82_152	replicate
E. coli strain LF82	Escherichia coli LF82	NCBITaxon	NCBITaxon:591946	Production of AIEC CDS library	LF82_153	replicate
E. coli strain LF82	Escherichia coli LF82	NCBITaxon	NCBITaxon:591946	Production of AIEC CDS library	LF82_159	replicate
E. coli strain LF82	Escherichia coli LF82	NCBITaxon	NCBITaxon:591946	Production of AIEC CDS library	LF82_217	replicate
E. coli strain LF82	Escherichia coli LF82	NCBITaxon	NCBITaxon:591946	Production of AIEC CDS library	LF82_220	replicate
E. coli strain LF82	Escherichia coli LF82	NCBITaxon	NCBITaxon:591946	Production of AIEC CDS library	LF82_223	replicate
E. coli strain LF82	Escherichia coli LF82	NCBITaxon	NCBITaxon:591946	Production of AIEC CDS library	LF82_230	replicate
E. coli strain LF82	Escherichia coli LF82	NCBITaxon	NCBITaxon:591946	Production of AIEC CDS library	LF82_234	replicate
E. coli strain LF82	Escherichia coli LF82	NCBITaxon	NCBITaxon:591946	Production of AIEC CDS library	LF82_240	replicate
E. coli strain LF82	Escherichia coli LF82	NCBITaxon	NCBITaxon:591946	Production of AIEC CDS library	LF82_245	replicate
E. coli strain LF82	Escherichia coli LF82	NCBITaxon	NCBITaxon:591946	Production of AIEC CDS library	LF82_246	replicate
E. coli strain LF82	Escherichia coli LF82	NCBITaxon	NCBITaxon:591946	Production of AIEC CDS library	LF82_247	replicate
E. coli strain LF82	Escherichia coli LF82	NCBITaxon	NCBITaxon:591946	Production of AIEC CDS library	LF82_248	replicate
E. coli strain LF82	Escherichia coli LF82	NCBITaxon	NCBITaxon:591946	Production of AIEC CDS library	LF82_250	replicate
E. coli strain LF82	Escherichia coli LF82	NCBITaxon	NCBITaxon:591946	Production of AIEC CDS library	LF82_281	replicate
E. coli strain LF82	Escherichia coli LF82	NCBITaxon	NCBITaxon:591946	Production of AIEC CDS library	LF82_311	replicate
E. coli strain LF82	Escherichia coli LF82	NCBITaxon	NCBITaxon:591946	Production of AIEC CDS library	LF82_314	replicate
E. coli strain LF82	Escherichia coli LF82	NCBITaxon	NCBITaxon:591946	Production of AIEC CDS library	LF82_319	replicate
E. coli strain LF82	Escherichia coli LF82	NCBITaxon	NCBITaxon:591946	Production of AIEC CDS library	LF82_321	replicate
E. coli strain LF82	Escherichia coli LF82	NCBITaxon	NCBITaxon:591946	Production of AIEC CDS library	LF82_323	replicate
E. coli strain LF82	Escherichia coli LF82	NCBITaxon	NCBITaxon:591946	Production of AIEC CDS library	LF82_325	replicate
E. coli strain LF82	Escherichia coli LF82	NCBITaxon	NCBITaxon:591946	Production of AIEC CDS library	LF82_326	replicate
E. coli strain LF82	Escherichia coli LF82	NCBITaxon	NCBITaxon:591946	Production of AIEC CDS library	LF82_327	replicate
E. coli strain LF82	Escherichia coli LF82	NCBITaxon	NCBITaxon:591946	Production of AIEC CDS library	LF82_350	replicate
E. coli strain LF82	Escherichia coli LF82	NCBITaxon	NCBITaxon:591946	Production of AIEC CDS library	LF82_353	replicate
E. coli strain LF82	Escherichia coli LF82	NCBITaxon	NCBITaxon:591946	Production of AIEC CDS library	LF82_355	replicate
E. coli strain LF82	Escherichia coli LF82	NCBITaxon	NCBITaxon:591946	Production of AIEC CDS library	LF82_361	replicate
E. coli strain LF82	Escherichia coli LF82	NCBITaxon	NCBITaxon:591946	Production of AIEC CDS library	LF82_363	replicate
E. coli strain LF82	Escherichia coli LF82	NCBITaxon	NCBITaxon:591946	Production of AIEC CDS library	LF82_364	replicate
E. coli strain LF82	Escherichia coli LF82	NCBITaxon	NCBITaxon:591946	Production of AIEC CDS library	LF82_415	replicate
E. coli strain LF82	Escherichia coli LF82	NCBITaxon	NCBITaxon:591946	Production of AIEC CDS library	LF82_434	replicate
E. coli strain LF82	Escherichia coli LF82	NCBITaxon	NCBITaxon:591946	Production of AIEC CDS library	LF82_435	replicate
E. coli strain LF82	Escherichia coli LF82	NCBITaxon	NCBITaxon:591946	Production of AIEC CDS library	LF82_464	replicate
E. coli strain LF82	Escherichia coli LF82	NCBITaxon	NCBITaxon:591946	Production of AIEC CDS library	LF82_535	replicate
E. coli strain LF82	Escherichia coli LF82	NCBITaxon	NCBITaxon:591946	Production of AIEC CDS library	LF82_536	replicate
E. coli strain LF82	Escherichia coli LF82	NCBITaxon	NCBITaxon:591946	Production of AIEC CDS library	LF82_537	replicate
E. coli strain LF82	Escherichia coli LF82	NCBITaxon	NCBITaxon:591946	Production of AIEC CDS library	LF82_572	replicate
E. coli strain LF82	Escherichia coli LF82	NCBITaxon	NCBITaxon:591946	Production of AIEC CDS library	LF82_580	replicate
E. coli strain LF82	Escherichia coli LF82	NCBITaxon	NCBITaxon:591946	Production of AIEC CDS library	LF82_583	replicate
E. coli strain LF82	Escherichia coli LF82	NCBITaxon	NCBITaxon:591946	Production of AIEC CDS library	LF82_603	replicate
E. coli strain LF82	Escherichia coli LF82	NCBITaxon	NCBITaxon:591946	Production of AIEC CDS library	LF82_606	replicate
E. coli strain LF82	Escherichia coli LF82	NCBITaxon	NCBITaxon:591946	Production of AIEC CDS library	LF82_619	replicate
E. coli strain LF82	Escherichia coli LF82	NCBITaxon	NCBITaxon:591946	Production of AIEC CDS library	LF82_660	replicate
E. coli strain LF82	Escherichia coli LF82	NCBITaxon	NCBITaxon:591946	Production of AIEC CDS library	LF82_662	replicate
E. coli strain LF82	Escherichia coli LF82	NCBITaxon	NCBITaxon:591946	Production of AIEC CDS library	LF82_668	replicate
E. coli strain LF82	Escherichia coli LF82	NCBITaxon	NCBITaxon:591946	Production of AIEC CDS library	LF82_669	replicate
E. coli strain LF82	Escherichia coli LF82	NCBITaxon	NCBITaxon:591946	Production of AIEC CDS library	LF82_679	replicate
E. coli strain LF82	Escherichia coli LF82	NCBITaxon	NCBITaxon:591946	Production of AIEC CDS library	LF82_682	replicate
E. coli strain LF82	Escherichia coli LF82	NCBITaxon	NCBITaxon:591946	Production of AIEC CDS library	LF82_683	replicate
E. coli strain LF82	Escherichia coli LF82	NCBITaxon	NCBITaxon:591946	Production of AIEC CDS library	LF82_685	replicate
E. coli strain LF82	Escherichia coli LF82	NCBITaxon	NCBITaxon:591946	Production of AIEC CDS library	LF82_686	replicate
E. coli strain LF82	Escherichia coli LF82	NCBITaxon	NCBITaxon:591946	Production of AIEC CDS library	LF82_689	replicate
E. coli strain LF82	Escherichia coli LF82	NCBITaxon	NCBITaxon:591946	Production of AIEC CDS library	LF82_692	replicate
E. coli strain LF82	Escherichia coli LF82	NCBITaxon	NCBITaxon:591946	Production of AIEC CDS library	LF82_696	replicate
E. coli strain LF82	Escherichia coli LF82	NCBITaxon	NCBITaxon:591946	Production of AIEC CDS library	LF82_697	replicate
E. coli strain LF82	Escherichia coli LF82	NCBITaxon	NCBITaxon:591946	Production of AIEC CDS library	LF82_703	replicate
E. coli strain LF82	Escherichia coli LF82	NCBITaxon	NCBITaxon:591946	Production of AIEC CDS library	LF82_715	replicate
E. coli strain LF82	Escherichia coli LF82	NCBITaxon	NCBITaxon:591946	Production of AIEC CDS library	LF82_719	replicate
E. coli strain LF82	Escherichia coli LF82	NCBITaxon	NCBITaxon:591946	Production of AIEC CDS library	LF82_722	replicate
E. coli strain LF82	Escherichia coli LF82	NCBITaxon	NCBITaxon:591946	Production of AIEC CDS library	LF82_734	replicate
E. coli strain LF82	Escherichia coli LF82	NCBITaxon	NCBITaxon:591946	Production of AIEC CDS library	LF82_747	replicate
E. coli strain LF82	Escherichia coli LF82	NCBITaxon	NCBITaxon:591946	Production of AIEC CDS library	LF82_750	replicate
E. coli strain LF82	Escherichia coli LF82	NCBITaxon	NCBITaxon:591946	Production of AIEC CDS library	LF82_753	replicate
E. coli strain LF82	Escherichia coli LF82	NCBITaxon	NCBITaxon:591946	Production of AIEC CDS library	LF82_759	replicate
E. coli strain LF82	Escherichia coli LF82	NCBITaxon	NCBITaxon:591946	Production of AIEC CDS library	LF82_765	replicate
E. coli strain LF82	Escherichia coli LF82	NCBITaxon	NCBITaxon:591946	Production of AIEC CDS library	LF82_769	replicate
E. coli strain LF82	Escherichia coli LF82	NCBITaxon	NCBITaxon:591946	Production of AIEC CDS library	LF82_770	replicate
E. coli strain LF82	Escherichia coli LF82	NCBITaxon	NCBITaxon:591946	Production of AIEC CDS library	LF82_774	replicate
E. coli strain LF82	Escherichia coli LF82	NCBITaxon	NCBITaxon:591946	Production of AIEC CDS library	LF82_780	replicate
E. coli strain LF82	Escherichia coli LF82	NCBITaxon	NCBITaxon:591946	Production of AIEC CDS library	LF82_782	replicate
E. coli strain LF82	Escherichia coli LF82	NCBITaxon	NCBITaxon:591946	Production of AIEC CDS library	LF82_783	replicate
E. coli strain LF82	Escherichia coli LF82	NCBITaxon	NCBITaxon:591946	Production of AIEC CDS library	LF82_787	replicate
E. coli strain LF82	Escherichia coli LF82	NCBITaxon	NCBITaxon:591946	Production of AIEC CDS library	LF82_788	replicate
E. coli strain LF82	Escherichia coli LF82	NCBITaxon	NCBITaxon:591946	Production of AIEC CDS library	LF82_789	replicate
E. coli strain LF82	Escherichia coli LF82	NCBITaxon	NCBITaxon:591946	Production of AIEC CDS library	LF82_792	replicate
E. coli strain LF82	Escherichia coli LF82	NCBITaxon	NCBITaxon:591946	Production of AIEC CDS library	LF82_796	replicate
E. coli strain LF82	Escherichia coli LF82	NCBITaxon	NCBITaxon:591946	Production of AIEC CDS library	LF82_801	replicate
E. coli strain LF82	Escherichia coli LF82	NCBITaxon	NCBITaxon:591946	Production of AIEC CDS library	LF82_802	replicate
E. coli strain LF82	Escherichia coli LF82	NCBITaxon	NCBITaxon:591946	Production of AIEC CDS library	LF82_803	replicate
E. coli strain LF82	Escherichia coli LF82	NCBITaxon	NCBITaxon:591946	Production of AIEC CDS library	LF82_804	replicate
E. coli strain LF82	Escherichia coli LF82	NCBITaxon	NCBITaxon:591946	Production of AIEC CDS library	LF82_811	replicate
E. coli strain LF82	Escherichia coli LF82	NCBITaxon	NCBITaxon:591946	Production of AIEC CDS library	LF82_098	replicate
E. coli strain LF82	Escherichia coli LF82	NCBITaxon	NCBITaxon:591946	Production of AIEC CDS library	LF82_100	replicate
E. coli strain LF82	Escherichia coli LF82	NCBITaxon	NCBITaxon:591946	Production of AIEC CDS library	LF82_137	replicate
E. coli strain LF82	Escherichia coli LF82	NCBITaxon	NCBITaxon:591946	Production of AIEC CDS library	LF82_280	replicate
E. coli strain LF82	Escherichia coli LF82	NCBITaxon	NCBITaxon:591946	Production of AIEC CDS library	LF82_808	replicate
E. coli strain LF82	Escherichia coli LF82	NCBITaxon	NCBITaxon:591946	Production of AIEC CDS library	LF82_809	replicate
E. coli strain LF82	Escherichia coli LF82	NCBITaxon	NCBITaxon:591946	Production of AIEC CDS library	LF82_031	replicate
E. coli strain LF82	Escherichia coli LF82	NCBITaxon	NCBITaxon:591946	Production of AIEC CDS library	LF82_034	replicate
E. coli strain LF82	Escherichia coli LF82	NCBITaxon	NCBITaxon:591946	Production of AIEC CDS library	LF82_044	replicate
E. coli strain LF82	Escherichia coli LF82	NCBITaxon	NCBITaxon:591946	Production of AIEC CDS library	LF82_086	replicate
E. coli strain LF82	Escherichia coli LF82	NCBITaxon	NCBITaxon:591946	Production of AIEC CDS library	LF82_087	replicate
E. coli strain LF82	Escherichia coli LF82	NCBITaxon	NCBITaxon:591946	Production of AIEC CDS library	LF82_090	replicate
E. coli strain LF82	Escherichia coli LF82	NCBITaxon	NCBITaxon:591946	Production of AIEC CDS library	LF82_124	replicate
E. coli strain LF82	Escherichia coli LF82	NCBITaxon	NCBITaxon:591946	Production of AIEC CDS library	LF82_130	replicate
E. coli strain LF82	Escherichia coli LF82	NCBITaxon	NCBITaxon:591946	Production of AIEC CDS library	LF82_140	replicate
E. coli strain LF82	Escherichia coli LF82	NCBITaxon	NCBITaxon:591946	Production of AIEC CDS library	LF82_147	replicate
E. coli strain LF82	Escherichia coli LF82	NCBITaxon	NCBITaxon:591946	Production of AIEC CDS library	LF82_177	replicate
E. coli strain LF82	Escherichia coli LF82	NCBITaxon	NCBITaxon:591946	Production of AIEC CDS library	LF82_179	replicate
E. coli strain LF82	Escherichia coli LF82	NCBITaxon	NCBITaxon:591946	Production of AIEC CDS library	LF82_189	replicate
E. coli strain LF82	Escherichia coli LF82	NCBITaxon	NCBITaxon:591946	Production of AIEC CDS library	LF82_219	replicate
E. coli strain LF82	Escherichia coli LF82	NCBITaxon	NCBITaxon:591946	Production of AIEC CDS library	LF82_229	replicate
E. coli strain LF82	Escherichia coli LF82	NCBITaxon	NCBITaxon:591946	Production of AIEC CDS library	LF82_233	replicate
E. coli strain LF82	Escherichia coli LF82	NCBITaxon	NCBITaxon:591946	Production of AIEC CDS library	LF82_249	replicate
E. coli strain LF82	Escherichia coli LF82	NCBITaxon	NCBITaxon:591946	Production of AIEC CDS library	LF82_251	replicate
E. coli strain LF82	Escherichia coli LF82	NCBITaxon	NCBITaxon:591946	Production of AIEC CDS library	LF82_256	replicate
E. coli strain LF82	Escherichia coli LF82	NCBITaxon	NCBITaxon:591946	Production of AIEC CDS library	LF82_259	replicate
E. coli strain LF82	Escherichia coli LF82	NCBITaxon	NCBITaxon:591946	Production of AIEC CDS library	LF82_260	replicate
E. coli strain LF82	Escherichia coli LF82	NCBITaxon	NCBITaxon:591946	Production of AIEC CDS library	LF82_261	replicate
E. coli strain LF82	Escherichia coli LF82	NCBITaxon	NCBITaxon:591946	Production of AIEC CDS library	LF82_282	replicate
E. coli strain LF82	Escherichia coli LF82	NCBITaxon	NCBITaxon:591946	Production of AIEC CDS library	LF82_316	replicate
E. coli strain LF82	Escherichia coli LF82	NCBITaxon	NCBITaxon:591946	Production of AIEC CDS library	LF82_317	replicate
E. coli strain LF82	Escherichia coli LF82	NCBITaxon	NCBITaxon:591946	Production of AIEC CDS library	LF82_318	replicate
E. coli strain LF82	Escherichia coli LF82	NCBITaxon	NCBITaxon:591946	Production of AIEC CDS library	LF82_320	replicate
E. coli strain LF82	Escherichia coli LF82	NCBITaxon	NCBITaxon:591946	Production of AIEC CDS library	LF82_322	replicate
E. coli strain LF82	Escherichia coli LF82	NCBITaxon	NCBITaxon:591946	Production of AIEC CDS library	LF82_324	replicate
E. coli strain LF82	Escherichia coli LF82	NCBITaxon	NCBITaxon:591946	Production of AIEC CDS library	LF82_352	replicate
E. coli strain LF82	Escherichia coli LF82	NCBITaxon	NCBITaxon:591946	Production of AIEC CDS library	LF82_354	replicate
E. coli strain LF82	Escherichia coli LF82	NCBITaxon	NCBITaxon:591946	Production of AIEC CDS library	LF82_373	replicate
E. coli strain LF82	Escherichia coli LF82	NCBITaxon	NCBITaxon:591946	Production of AIEC CDS library	LF82_378	replicate
E. coli strain LF82	Escherichia coli LF82	NCBITaxon	NCBITaxon:591946	Production of AIEC CDS library	LF82_398	replicate
E. coli strain LF82	Escherichia coli LF82	NCBITaxon	NCBITaxon:591946	Production of AIEC CDS library	LF82_436	replicate
E. coli strain LF82	Escherichia coli LF82	NCBITaxon	NCBITaxon:591946	Production of AIEC CDS library	LF82_437	replicate
E. coli strain LF82	Escherichia coli LF82	NCBITaxon	NCBITaxon:591946	Production of AIEC CDS library	LF82_467	replicate
E. coli strain LF82	Escherichia coli LF82	NCBITaxon	NCBITaxon:591946	Production of AIEC CDS library	LF82_469	replicate
E. coli strain LF82	Escherichia coli LF82	NCBITaxon	NCBITaxon:591946	Production of AIEC CDS library	LF82_471	replicate
E. coli strain LF82	Escherichia coli LF82	NCBITaxon	NCBITaxon:591946	Production of AIEC CDS library	LF82_499	replicate
E. coli strain LF82	Escherichia coli LF82	NCBITaxon	NCBITaxon:591946	Production of AIEC CDS library	LF82_534	replicate
E. coli strain LF82	Escherichia coli LF82	NCBITaxon	NCBITaxon:591946	Production of AIEC CDS library	LF82_538	replicate
E. coli strain LF82	Escherichia coli LF82	NCBITaxon	NCBITaxon:591946	Production of AIEC CDS library	LF82_0557	replicate
E. coli strain LF82	Escherichia coli LF82	NCBITaxon	NCBITaxon:591946	Production of AIEC CDS library	LF82_582	replicate
E. coli strain LF82	Escherichia coli LF82	NCBITaxon	NCBITaxon:591946	Production of AIEC CDS library	LF82_602	replicate
E. coli strain LF82	Escherichia coli LF82	NCBITaxon	NCBITaxon:591946	Production of AIEC CDS library	LF82_604	replicate
E. coli strain LF82	Escherichia coli LF82	NCBITaxon	NCBITaxon:591946	Production of AIEC CDS library	LF82_605	replicate
E. coli strain LF82	Escherichia coli LF82	NCBITaxon	NCBITaxon:591946	Production of AIEC CDS library	LF82_658	replicate
E. coli strain LF82	Escherichia coli LF82	NCBITaxon	NCBITaxon:591946	Production of AIEC CDS library	LF82_663	replicate
E. coli strain LF82	Escherichia coli LF82	NCBITaxon	NCBITaxon:591946	Production of AIEC CDS library	LF82_664	replicate
E. coli strain LF82	Escherichia coli LF82	NCBITaxon	NCBITaxon:591946	Production of AIEC CDS library	LF82_665	replicate
E. coli strain LF82	Escherichia coli LF82	NCBITaxon	NCBITaxon:591946	Production of AIEC CDS library	LF82_666	replicate
E. coli strain LF82	Escherichia coli LF82	NCBITaxon	NCBITaxon:591946	Production of AIEC CDS library	LF82_670	replicate
E. coli strain LF82	Escherichia coli LF82	NCBITaxon	NCBITaxon:591946	Production of AIEC CDS library	LF82_672	replicate
E. coli strain LF82	Escherichia coli LF82	NCBITaxon	NCBITaxon:591946	Production of AIEC CDS library	LF82_673	replicate
E. coli strain LF82	Escherichia coli LF82	NCBITaxon	NCBITaxon:591946	Production of AIEC CDS library	LF82_674	replicate
E. coli strain LF82	Escherichia coli LF82	NCBITaxon	NCBITaxon:591946	Production of AIEC CDS library	LF82_675	replicate
E. coli strain LF82	Escherichia coli LF82	NCBITaxon	NCBITaxon:591946	Production of AIEC CDS library	LF82_676	replicate
E. coli strain LF82	Escherichia coli LF82	NCBITaxon	NCBITaxon:591946	Production of AIEC CDS library	LF82_678	replicate
E. coli strain LF82	Escherichia coli LF82	NCBITaxon	NCBITaxon:591946	Production of AIEC CDS library	LF82_684	replicate
E. coli strain LF82	Escherichia coli LF82	NCBITaxon	NCBITaxon:591946	Production of AIEC CDS library	LF82_687	replicate
E. coli strain LF82	Escherichia coli LF82	NCBITaxon	NCBITaxon:591946	Production of AIEC CDS library	LF82_693	replicate
E. coli strain LF82	Escherichia coli LF82	NCBITaxon	NCBITaxon:591946	Production of AIEC CDS library	LF82_695	replicate
E. coli strain LF82	Escherichia coli LF82	NCBITaxon	NCBITaxon:591946	Production of AIEC CDS library	LF82_700	replicate
E. coli strain LF82	Escherichia coli LF82	NCBITaxon	NCBITaxon:591946	Production of AIEC CDS library	LF82_701	replicate
E. coli strain LF82	Escherichia coli LF82	NCBITaxon	NCBITaxon:591946	Production of AIEC CDS library	LF82_702	replicate
E. coli strain LF82	Escherichia coli LF82	NCBITaxon	NCBITaxon:591946	Production of AIEC CDS library	LF82_705	replicate
E. coli strain LF82	Escherichia coli LF82	NCBITaxon	NCBITaxon:591946	Production of AIEC CDS library	LF82_720	replicate
E. coli strain LF82	Escherichia coli LF82	NCBITaxon	NCBITaxon:591946	Production of AIEC CDS library	LF82_723	replicate
E. coli strain LF82	Escherichia coli LF82	NCBITaxon	NCBITaxon:591946	Production of AIEC CDS library	LF82_724	replicate
E. coli strain LF82	Escherichia coli LF82	NCBITaxon	NCBITaxon:591946	Production of AIEC CDS library	LF82_725	replicate
E. coli strain LF82	Escherichia coli LF82	NCBITaxon	NCBITaxon:591946	Production of AIEC CDS library	LF82_727	replicate
E. coli strain LF82	Escherichia coli LF82	NCBITaxon	NCBITaxon:591946	Production of AIEC CDS library	LF82_728	replicate
E. coli strain LF82	Escherichia coli LF82	NCBITaxon	NCBITaxon:591946	Production of AIEC CDS library	LF82_730	replicate
E. coli strain LF82	Escherichia coli LF82	NCBITaxon	NCBITaxon:591946	Production of AIEC CDS library	LF82_731	replicate
E. coli strain LF82	Escherichia coli LF82	NCBITaxon	NCBITaxon:591946	Production of AIEC CDS library	LF82_732	replicate
E. coli strain LF82	Escherichia coli LF82	NCBITaxon	NCBITaxon:591946	Production of AIEC CDS library	LF82_773	replicate
E. coli strain LF82	Escherichia coli LF82	NCBITaxon	NCBITaxon:591946	Production of AIEC CDS library	LF82_777	replicate
E. coli strain LF82	Escherichia coli LF82	NCBITaxon	NCBITaxon:591946	Production of AIEC CDS library	LF82_779	replicate
E. coli strain LF82	Escherichia coli LF82	NCBITaxon	NCBITaxon:591946	Production of AIEC CDS library	LF82_781	replicate
E. coli strain LF82	Escherichia coli LF82	NCBITaxon	NCBITaxon:591946	Production of AIEC CDS library	LF82_790	replicate
E. coli strain LF82	Escherichia coli LF82	NCBITaxon	NCBITaxon:591946	Production of AIEC CDS library	LF82_797	replicate
E. coli strain LF82	Escherichia coli LF82	NCBITaxon	NCBITaxon:591946	Production of AIEC CDS library	LF82_799	replicate
E. coli strain LF82	Escherichia coli LF82	NCBITaxon	NCBITaxon:591946	Production of AIEC CDS library	LF82_805	replicate
E. coli strain LF82	Escherichia coli LF82	NCBITaxon	NCBITaxon:591946	Production of AIEC CDS library	LF82_806	replicate
E. coli strain LF82	Escherichia coli LF82	NCBITaxon	NCBITaxon:591946	Production of AIEC CDS library	LF82_807	replicate
E. coli strain LF82	Escherichia coli LF82	NCBITaxon	NCBITaxon:591946	Production of AIEC CDS library	LF82_810	replicate
E. coli strain LF82	Escherichia coli LF82	NCBITaxon	NCBITaxon:591946	Production of AIEC CDS library	LF82_136	replicate
E. coli strain LF82	Escherichia coli LF82	NCBITaxon	NCBITaxon:591946	Production of AIEC CDS library	LF82_313	replicate
E. coli strain LF82	Escherichia coli LF82	NCBITaxon	NCBITaxon:591946	Production of AIEC CDS library	LF82_440	replicate
E. coli strain LF82	Escherichia coli LF82	NCBITaxon	NCBITaxon:591946	Production of AIEC CDS library	LF82_698	replicate
E. coli strain LF82	Escherichia coli LF82	NCBITaxon	NCBITaxon:591946	Production of AIEC CDS library	LF82_762	replicate
E. coli strain LF82	Escherichia coli LF82	NCBITaxon	NCBITaxon:591946	Production of AIEC CDS library	LF82_786	replicate
E. coli strain LF82	Escherichia coli LF82	NCBITaxon	NCBITaxon:591946	Production of AIEC CDS library	LF82_052	replicate
E. coli strain LF82	Escherichia coli LF82	NCBITaxon	NCBITaxon:591946	Production of AIEC CDS library	LF82_146	replicate
E. coli strain LF82	Escherichia coli LF82	NCBITaxon	NCBITaxon:591946	Production of AIEC CDS library	LF82_188	replicate
E. coli strain LF82	Escherichia coli LF82	NCBITaxon	NCBITaxon:591946	Production of AIEC CDS library	LF82_252	replicate
E. coli strain LF82	Escherichia coli LF82	NCBITaxon	NCBITaxon:591946	Production of AIEC CDS library	LF82_315	replicate
E. coli strain LF82	Escherichia coli LF82	NCBITaxon	NCBITaxon:591946	Production of AIEC CDS library	LF82_349	replicate
E. coli strain LF82	Escherichia coli LF82	NCBITaxon	NCBITaxon:591946	Production of AIEC CDS library	LF82_351	replicate
E. coli strain LF82	Escherichia coli LF82	NCBITaxon	NCBITaxon:591946	Production of AIEC CDS library	LF82_356	replicate
E. coli strain LF82	Escherichia coli LF82	NCBITaxon	NCBITaxon:591946	Production of AIEC CDS library	LF82_394	replicate
E. coli strain LF82	Escherichia coli LF82	NCBITaxon	NCBITaxon:591946	Production of AIEC CDS library	LF82_441	replicate
E. coli strain LF82	Escherichia coli LF82	NCBITaxon	NCBITaxon:591946	Production of AIEC CDS library	LF82_468	replicate
E. coli strain LF82	Escherichia coli LF82	NCBITaxon	NCBITaxon:591946	Production of AIEC CDS library	LF82_470	replicate
E. coli strain LF82	Escherichia coli LF82	NCBITaxon	NCBITaxon:591946	Production of AIEC CDS library	LF82_498	replicate
E. coli strain LF82	Escherichia coli LF82	NCBITaxon	NCBITaxon:591946	Production of AIEC CDS library	LF82_607	replicate
E. coli strain LF82	Escherichia coli LF82	NCBITaxon	NCBITaxon:591946	Production of AIEC CDS library	LF82_649	replicate
E. coli strain LF82	Escherichia coli LF82	NCBITaxon	NCBITaxon:591946	Production of AIEC CDS library	LF82_659	replicate
E. coli strain LF82	Escherichia coli LF82	NCBITaxon	NCBITaxon:591946	Production of AIEC CDS library	LF82_661	replicate
E. coli strain LF82	Escherichia coli LF82	NCBITaxon	NCBITaxon:591946	Production of AIEC CDS library	LF82_667	replicate
E. coli strain LF82	Escherichia coli LF82	NCBITaxon	NCBITaxon:591946	Production of AIEC CDS library	LF82_671	replicate
E. coli strain LF82	Escherichia coli LF82	NCBITaxon	NCBITaxon:591946	Production of AIEC CDS library	LF82_677	replicate
E. coli strain LF82	Escherichia coli LF82	NCBITaxon	NCBITaxon:591946	Production of AIEC CDS library	LF82_680	replicate
E. coli strain LF82	Escherichia coli LF82	NCBITaxon	NCBITaxon:591946	Production of AIEC CDS library	LF82_681	replicate
E. coli strain LF82	Escherichia coli LF82	NCBITaxon	NCBITaxon:591946	Production of AIEC CDS library	LF82_688	replicate
E. coli strain LF82	Escherichia coli LF82	NCBITaxon	NCBITaxon:591946	Production of AIEC CDS library	LF82_690	replicate
E. coli strain LF82	Escherichia coli LF82	NCBITaxon	NCBITaxon:591946	Production of AIEC CDS library	LF82_691	replicate
E. coli strain LF82	Escherichia coli LF82	NCBITaxon	NCBITaxon:591946	Production of AIEC CDS library	LF82_694	replicate
E. coli strain LF82	Escherichia coli LF82	NCBITaxon	NCBITaxon:591946	Production of AIEC CDS library	LF82_699	replicate
E. coli strain LF82	Escherichia coli LF82	NCBITaxon	NCBITaxon:591946	Production of AIEC CDS library	LF82_729	replicate
E. coli strain LF82	Escherichia coli LF82	NCBITaxon	NCBITaxon:591946	Production of AIEC CDS library	LF82_733	replicate
E. coli strain LF82	Escherichia coli LF82	NCBITaxon	NCBITaxon:591946	Production of AIEC CDS library	LF82_757	replicate
E. coli strain LF82	Escherichia coli LF82	NCBITaxon	NCBITaxon:591946	Production of AIEC CDS library	LF82_776	replicate
E. coli strain LF82	Escherichia coli LF82	NCBITaxon	NCBITaxon:591946	Production of AIEC CDS library	LF82_794	replicate
E. coli strain LF82	Escherichia coli LF82	NCBITaxon	NCBITaxon:591946	Production of AIEC CDS library	LF82_1175	replicate
E. coli strain LF82	Escherichia coli LF82	NCBITaxon	NCBITaxon:591946	Production of AIEC CDS library	LF82_539	replicate
E. coli strain LF82	Escherichia coli LF82	NCBITaxon	NCBITaxon:591946	Production of AIEC CDS library	LF82_2826	replicate
E. coli strain LF82	Escherichia coli LF82	NCBITaxon	NCBITaxon:591946	Production of AIEC CDS library	LF82_1799	replicate
E. coli strain LF82	Escherichia coli LF82	NCBITaxon	NCBITaxon:591946	Production of AIEC CDS library	LF82_3507	replicate
E. coli strain LF82	Escherichia coli LF82	NCBITaxon	NCBITaxon:591946	Production of AIEC CDS library	LF82_3527	replicate
E. coli strain LF82	Escherichia coli LF82	NCBITaxon	NCBITaxon:591946	Production of AIEC CDS library	LF82_452	replicate
E. coli strain LF82	Escherichia coli LF82	NCBITaxon	NCBITaxon:591946	Production of AIEC CDS library	LF82_772	replicate
E. coli strain LF82	Escherichia coli LF82	NCBITaxon	NCBITaxon:591946	Production of AIEC CDS library	LF82_793	replicate
E. coli strain LF82	Escherichia coli LF82	NCBITaxon	NCBITaxon:591946	Production of AIEC CDS library	LF82_1023	replicate
E. coli strain LF82	Escherichia coli LF82	NCBITaxon	NCBITaxon:591946	Production of AIEC CDS library	LF82_3578	replicate
E. coli strain LF82	Escherichia coli LF82	NCBITaxon	NCBITaxon:591946	Production of AIEC CDS library	LF82_0907	replicate
E. coli strain LF82	Escherichia coli LF82	NCBITaxon	NCBITaxon:591946	Production of AIEC CDS library	LF82_115	replicate
E. coli strain LF82	Escherichia coli LF82	NCBITaxon	NCBITaxon:591946	Production of AIEC CDS library	LF82_0484	replicate
E. coli strain LF82	Escherichia coli LF82	NCBITaxon	NCBITaxon:591946	Production of AIEC CDS library	LF82_752	replicate
E. coli strain LF82	Escherichia coli LF82	NCBITaxon	NCBITaxon:591946	Production of AIEC CDS library	LF82_0377	replicate
E. coli strain LF82	Escherichia coli LF82	NCBITaxon	NCBITaxon:591946	Production of AIEC CDS library	LF82_0371	replicate
E. coli strain LF82	Escherichia coli LF82	NCBITaxon	NCBITaxon:591946	Production of AIEC CDS library	LF82_0579	replicate
E. coli strain LF82	Escherichia coli LF82	NCBITaxon	NCBITaxon:591946	Production of AIEC CDS library	LF82_3654	replicate
E. coli strain LF82	Escherichia coli LF82	NCBITaxon	NCBITaxon:591946	Production of AIEC CDS library	LF82_095	replicate
E. coli strain LF82	Escherichia coli LF82	NCBITaxon	NCBITaxon:591946	Production of AIEC CDS library	LF82_411	replicate
E. coli strain LF82	Escherichia coli LF82	NCBITaxon	NCBITaxon:591946	Production of AIEC CDS library	LF82_2825	replicate
E. coli strain LF82	Escherichia coli LF82	NCBITaxon	NCBITaxon:591946	Production of AIEC CDS library	LF82_410	replicate
E. coli strain LF82	Escherichia coli LF82	NCBITaxon	NCBITaxon:591946	Production of AIEC CDS library	LF82_288	replicate
E. coli strain LF82	Escherichia coli LF82	NCBITaxon	NCBITaxon:591946	Production of AIEC CDS library	LF82_110	replicate
E. coli strain LF82	Escherichia coli LF82	NCBITaxon	NCBITaxon:591946	Production of AIEC CDS library	LF82_273	replicate
E. coli strain LF82	Escherichia coli LF82	NCBITaxon	NCBITaxon:591946	Production of AIEC CDS library	LF82_279	replicate
E. coli strain LF82	Escherichia coli LF82	NCBITaxon	NCBITaxon:591946	Production of AIEC CDS library	LF82_758	replicate
E. coli strain LF82	Escherichia coli LF82	NCBITaxon	NCBITaxon:591946	Production of AIEC CDS library	LF82_109	replicate
E. coli strain LF82	Escherichia coli LF82	NCBITaxon	NCBITaxon:591946	Production of AIEC CDS library	LF82_775	replicate
E. coli strain LF82	Escherichia coli LF82	NCBITaxon	NCBITaxon:591946	Production of AIEC CDS library	LF82_760	replicate
E. coli strain LF82	Escherichia coli LF82	NCBITaxon	NCBITaxon:591946	Production of AIEC CDS library	LF82_257	replicate
E. coli strain LF82	Escherichia coli LF82	NCBITaxon	NCBITaxon:591946	Production of AIEC CDS library	LF82_255	replicate
E. coli strain LF82	Escherichia coli LF82	NCBITaxon	NCBITaxon:591946	Production of AIEC CDS library	LF82_767	replicate
E. coli strain LF82	Escherichia coli LF82	NCBITaxon	NCBITaxon:591946	Production of AIEC CDS library	LF82_121	replicate
E. coli strain LF82	Escherichia coli LF82	NCBITaxon	NCBITaxon:591946	Production of AIEC CDS library	LF82_266	replicate
E. coli strain LF82	Escherichia coli LF82	NCBITaxon	NCBITaxon:591946	Production of AIEC CDS library	LF82_268	replicate
E. coli strain LF82	Escherichia coli LF82	NCBITaxon	NCBITaxon:591946	Production of AIEC CDS library	LF82_312	replicate
E. coli strain LF82	Escherichia coli LF82	NCBITaxon	NCBITaxon:591946	Production of AIEC CDS library	LF82_0556	replicate
E. coli strain LF82	Escherichia coli LF82	NCBITaxon	NCBITaxon:591946	Production of AIEC CDS library	LF82_336	replicate
E. coli strain LF82	Escherichia coli LF82	NCBITaxon	NCBITaxon:591946	Production of AIEC CDS library	LF82_347	replicate
E. coli strain LF82	Escherichia coli LF82	NCBITaxon	NCBITaxon:591946	Production of AIEC CDS library	LF82_070	replicate
E. coli strain LF82	Escherichia coli LF82	NCBITaxon	NCBITaxon:591946	Production of AIEC CDS library	LF82_274	replicate
E. coli strain LF82	Escherichia coli LF82	NCBITaxon	NCBITaxon:591946	Production of AIEC CDS library	LF82_785	replicate
E. coli strain LF82	Escherichia coli LF82	NCBITaxon	NCBITaxon:591946	Production of AIEC CDS library	LF82_139	replicate
E. coli strain LF82	Escherichia coli LF82	NCBITaxon	NCBITaxon:591946	Production of AIEC CDS library	LF82_388	replicate
E. coli strain LF82	Escherichia coli LF82	NCBITaxon	NCBITaxon:591946	Production of AIEC CDS library	LF82_283	replicate
E. coli strain LF82	Escherichia coli LF82	NCBITaxon	NCBITaxon:591946	Production of AIEC CDS library	LF82_763	replicate
