# Supplementary material for: A multi-phenotypic imaging screen to identify bacterial effectors by exogenous expression in a HeLa cell line
Source: Sci Data. 2018 May 15;5:180081. doi: 10.1038/sdata.2018.81 (PMC5952863; doi:10.1038/sdata.2018.81)
Supplement: Supplementary file 1 [file sdata201881-isa1.zip › a_assay_Huett.txt]

Sample Name	Protocol REF	Protocol REF	Parameter Value[instrument]	Parameter Value[manufacturer]	Assay Name	Raw Data File	Comment[Data Repository]	Comment[Data Record Accession]	Comment[Data Record URI]	Protocol REF	Derived Data File	Comment[Data Repository]	Comment[Data Record Accession]	Comment[Data Record URI]	Factor Value[replicate]
LF82_004	Transfection and screening	High-content image acquisition	ImageXpress Ultra	Molecular Devices	LF82_004_Set1_Rep1	Set1_Part1_Rep1_x.zip	Harvard Dataverse	doi:10.7910/DVN/YB2L5A	https://doi.org/10.7910/DVN/YB2L5A	Data analysis	doi:10.7910/DVN/WRRKNF	Harvard Dataverse	doi:10.7910/DVN/WRRKNF	https://doi.org/10.7910/DVN/WRRKNF	replicate1
LF82_030	Transfection and screening	High-content image acquisition	ImageXpress Ultra	Molecular Devices	LF82_030_Set1_Rep1	Set1_Part1_Rep1_x.zip	Harvard Dataverse	doi:10.7910/DVN/YB2L5A	https://doi.org/10.7910/DVN/YB2L5A	Data analysis	doi:10.7910/DVN/WRRKNF	Harvard Dataverse	doi:10.7910/DVN/WRRKNF	https://doi.org/10.7910/DVN/WRRKNF	replicate1
LF82_032	Transfection and screening	High-content image acquisition	ImageXpress Ultra	Molecular Devices	LF82_032_Set1_Rep1	Set1_Part1_Rep1_x.zip	Harvard Dataverse	doi:10.7910/DVN/YB2L5A	https://doi.org/10.7910/DVN/YB2L5A	Data analysis	doi:10.7910/DVN/WRRKNF	Harvard Dataverse	doi:10.7910/DVN/WRRKNF	https://doi.org/10.7910/DVN/WRRKNF	replicate1
LF82_064	Transfection and screening	High-content image acquisition	ImageXpress Ultra	Molecular Devices	LF82_064_Set1_Rep1	Set1_Part1_Rep1_x.zip	Harvard Dataverse	doi:10.7910/DVN/YB2L5A	https://doi.org/10.7910/DVN/YB2L5A	Data analysis	doi:10.7910/DVN/WRRKNF	Harvard Dataverse	doi:10.7910/DVN/WRRKNF	https://doi.org/10.7910/DVN/WRRKNF	replicate1
LF82_071	Transfection and screening	High-content image acquisition	ImageXpress Ultra	Molecular Devices	LF82_071_Set1_Rep1	Set1_Part1_Rep1_x.zip	Harvard Dataverse	doi:10.7910/DVN/YB2L5A	https://doi.org/10.7910/DVN/YB2L5A	Data analysis	doi:10.7910/DVN/WRRKNF	Harvard Dataverse	doi:10.7910/DVN/WRRKNF	https://doi.org/10.7910/DVN/WRRKNF	replicate1
LF82_089	Transfection and screening	High-content image acquisition	ImageXpress Ultra	Molecular Devices	LF82_089_Set1_Rep1	Set1_Part1_Rep1_x.zip	Harvard Dataverse	doi:10.7910/DVN/YB2L5A	https://doi.org/10.7910/DVN/YB2L5A	Data analysis	doi:10.7910/DVN/WRRKNF	Harvard Dataverse	doi:10.7910/DVN/WRRKNF	https://doi.org/10.7910/DVN/WRRKNF	replicate1
LF82_091	Transfection and screening	High-content image acquisition	ImageXpress Ultra	Molecular Devices	LF82_091_Set1_Rep1	Set1_Part1_Rep1_x.zip	Harvard Dataverse	doi:10.7910/DVN/YB2L5A	https://doi.org/10.7910/DVN/YB2L5A	Data analysis	doi:10.7910/DVN/WRRKNF	Harvard Dataverse	doi:10.7910/DVN/WRRKNF	https://doi.org/10.7910/DVN/WRRKNF	replicate1
LF82_092	Transfection and screening	High-content image acquisition	ImageXpress Ultra	Molecular Devices	LF82_092_Set1_Rep1	Set1_Part1_Rep1_x.zip	Harvard Dataverse	doi:10.7910/DVN/YB2L5A	https://doi.org/10.7910/DVN/YB2L5A	Data analysis	doi:10.7910/DVN/WRRKNF	Harvard Dataverse	doi:10.7910/DVN/WRRKNF	https://doi.org/10.7910/DVN/WRRKNF	replicate1
LF82_093	Transfection and screening	High-content image acquisition	ImageXpress Ultra	Molecular Devices	LF82_093_Set1_Rep1	Set1_Part1_Rep1_x.zip	Harvard Dataverse	doi:10.7910/DVN/YB2L5A	https://doi.org/10.7910/DVN/YB2L5A	Data analysis	doi:10.7910/DVN/WRRKNF	Harvard Dataverse	doi:10.7910/DVN/WRRKNF	https://doi.org/10.7910/DVN/WRRKNF	replicate1
LF82_101	Transfection and screening	High-content image acquisition	ImageXpress Ultra	Molecular Devices	LF82_101_Set1_Rep1	Set1_Part1_Rep1_x.zip	Harvard Dataverse	doi:10.7910/DVN/YB2L5A	https://doi.org/10.7910/DVN/YB2L5A	Data analysis	doi:10.7910/DVN/WRRKNF	Harvard Dataverse	doi:10.7910/DVN/WRRKNF	https://doi.org/10.7910/DVN/WRRKNF	replicate1
LF82_105	Transfection and screening	High-content image acquisition	ImageXpress Ultra	Molecular Devices	LF82_105_Set1_Rep1	Set1_Part1_Rep1_x.zip	Harvard Dataverse	doi:10.7910/DVN/YB2L5A	https://doi.org/10.7910/DVN/YB2L5A	Data analysis	doi:10.7910/DVN/WRRKNF	Harvard Dataverse	doi:10.7910/DVN/WRRKNF	https://doi.org/10.7910/DVN/WRRKNF	replicate1
LF82_106	Transfection and screening	High-content image acquisition	ImageXpress Ultra	Molecular Devices	LF82_106_Set1_Rep1	Set1_Part1_Rep1_x.zip	Harvard Dataverse	doi:10.7910/DVN/YB2L5A	https://doi.org/10.7910/DVN/YB2L5A	Data analysis	doi:10.7910/DVN/WRRKNF	Harvard Dataverse	doi:10.7910/DVN/WRRKNF	https://doi.org/10.7910/DVN/WRRKNF	replicate1
LF82_114	Transfection and screening	High-content image acquisition	ImageXpress Ultra	Molecular Devices	LF82_114_Set1_Rep1	Set1_Part1_Rep1_x.zip	Harvard Dataverse	doi:10.7910/DVN/YB2L5A	https://doi.org/10.7910/DVN/YB2L5A	Data analysis	doi:10.7910/DVN/WRRKNF	Harvard Dataverse	doi:10.7910/DVN/WRRKNF	https://doi.org/10.7910/DVN/WRRKNF	replicate1
LF82_129	Transfection and screening	High-content image acquisition	ImageXpress Ultra	Molecular Devices	LF82_129_Set1_Rep1	Set1_Part1_Rep1_x.zip	Harvard Dataverse	doi:10.7910/DVN/YB2L5A	https://doi.org/10.7910/DVN/YB2L5A	Data analysis	doi:10.7910/DVN/WRRKNF	Harvard Dataverse	doi:10.7910/DVN/WRRKNF	https://doi.org/10.7910/DVN/WRRKNF	replicate1
LF82_133	Transfection and screening	High-content image acquisition	ImageXpress Ultra	Molecular Devices	LF82_133_Set1_Rep1	Set1_Part1_Rep1_x.zip	Harvard Dataverse	doi:10.7910/DVN/YB2L5A	https://doi.org/10.7910/DVN/YB2L5A	Data analysis	doi:10.7910/DVN/WRRKNF	Harvard Dataverse	doi:10.7910/DVN/WRRKNF	https://doi.org/10.7910/DVN/WRRKNF	replicate1
LF82_138	Transfection and screening	High-content image acquisition	ImageXpress Ultra	Molecular Devices	LF82_138_Set1_Rep1	Set1_Part1_Rep1_x.zip	Harvard Dataverse	doi:10.7910/DVN/YB2L5A	https://doi.org/10.7910/DVN/YB2L5A	Data analysis	doi:10.7910/DVN/WRRKNF	Harvard Dataverse	doi:10.7910/DVN/WRRKNF	https://doi.org/10.7910/DVN/WRRKNF	replicate1
LF82_152	Transfection and screening	High-content image acquisition	ImageXpress Ultra	Molecular Devices	LF82_152_Set1_Rep1	Set1_Part1_Rep1_x.zip	Harvard Dataverse	doi:10.7910/DVN/YB2L5A	https://doi.org/10.7910/DVN/YB2L5A	Data analysis	doi:10.7910/DVN/WRRKNF	Harvard Dataverse	doi:10.7910/DVN/WRRKNF	https://doi.org/10.7910/DVN/WRRKNF	replicate1
LF82_153	Transfection and screening	High-content image acquisition	ImageXpress Ultra	Molecular Devices	LF82_153_Set1_Rep1	Set1_Part1_Rep1_x.zip	Harvard Dataverse	doi:10.7910/DVN/YB2L5A	https://doi.org/10.7910/DVN/YB2L5A	Data analysis	doi:10.7910/DVN/WRRKNF	Harvard Dataverse	doi:10.7910/DVN/WRRKNF	https://doi.org/10.7910/DVN/WRRKNF	replicate1
LF82_159	Transfection and screening	High-content image acquisition	ImageXpress Ultra	Molecular Devices	LF82_159_Set1_Rep1	Set1_Part1_Rep1_x.zip	Harvard Dataverse	doi:10.7910/DVN/YB2L5A	https://doi.org/10.7910/DVN/YB2L5A	Data analysis	doi:10.7910/DVN/WRRKNF	Harvard Dataverse	doi:10.7910/DVN/WRRKNF	https://doi.org/10.7910/DVN/WRRKNF	replicate1
LF82_217	Transfection and screening	High-content image acquisition	ImageXpress Ultra	Molecular Devices	LF82_217_Set1_Rep1	Set1_Part1_Rep1_x.zip	Harvard Dataverse	doi:10.7910/DVN/YB2L5A	https://doi.org/10.7910/DVN/YB2L5A	Data analysis	doi:10.7910/DVN/WRRKNF	Harvard Dataverse	doi:10.7910/DVN/WRRKNF	https://doi.org/10.7910/DVN/WRRKNF	replicate1
LF82_230	Transfection and screening	High-content image acquisition	ImageXpress Ultra	Molecular Devices	LF82_230_Set1_Rep1	Set1_Part1_Rep1_x.zip	Harvard Dataverse	doi:10.7910/DVN/YB2L5A	https://doi.org/10.7910/DVN/YB2L5A	Data analysis	doi:10.7910/DVN/WRRKNF	Harvard Dataverse	doi:10.7910/DVN/WRRKNF	https://doi.org/10.7910/DVN/WRRKNF	replicate1
LF82_234	Transfection and screening	High-content image acquisition	ImageXpress Ultra	Molecular Devices	LF82_234_Set1_Rep1	Set1_Part1_Rep1_x.zip	Harvard Dataverse	doi:10.7910/DVN/YB2L5A	https://doi.org/10.7910/DVN/YB2L5A	Data analysis	doi:10.7910/DVN/WRRKNF	Harvard Dataverse	doi:10.7910/DVN/WRRKNF	https://doi.org/10.7910/DVN/WRRKNF	replicate1
LF82_240	Transfection and screening	High-content image acquisition	ImageXpress Ultra	Molecular Devices	LF82_240_Set1_Rep1	Set1_Part1_Rep1_x.zip	Harvard Dataverse	doi:10.7910/DVN/YB2L5A	https://doi.org/10.7910/DVN/YB2L5A	Data analysis	doi:10.7910/DVN/WRRKNF	Harvard Dataverse	doi:10.7910/DVN/WRRKNF	https://doi.org/10.7910/DVN/WRRKNF	replicate1
LF82_245	Transfection and screening	High-content image acquisition	ImageXpress Ultra	Molecular Devices	LF82_245_Set1_Rep1	Set1_Part1_Rep1_x.zip	Harvard Dataverse	doi:10.7910/DVN/YB2L5A	https://doi.org/10.7910/DVN/YB2L5A	Data analysis	doi:10.7910/DVN/WRRKNF	Harvard Dataverse	doi:10.7910/DVN/WRRKNF	https://doi.org/10.7910/DVN/WRRKNF	replicate1
LF82_246	Transfection and screening	High-content image acquisition	ImageXpress Ultra	Molecular Devices	LF82_246_Set1_Rep1	Set1_Part1_Rep1_x.zip	Harvard Dataverse	doi:10.7910/DVN/YB2L5A	https://doi.org/10.7910/DVN/YB2L5A	Data analysis	doi:10.7910/DVN/WRRKNF	Harvard Dataverse	doi:10.7910/DVN/WRRKNF	https://doi.org/10.7910/DVN/WRRKNF	replicate1
LF82_247	Transfection and screening	High-content image acquisition	ImageXpress Ultra	Molecular Devices	LF82_247_Set1_Rep1	Set1_Part1_Rep1_x.zip	Harvard Dataverse	doi:10.7910/DVN/YB2L5A	https://doi.org/10.7910/DVN/YB2L5A	Data analysis	doi:10.7910/DVN/WRRKNF	Harvard Dataverse	doi:10.7910/DVN/WRRKNF	https://doi.org/10.7910/DVN/WRRKNF	replicate1
LF82_248	Transfection and screening	High-content image acquisition	ImageXpress Ultra	Molecular Devices	LF82_248_Set1_Rep1	Set1_Part1_Rep1_x.zip	Harvard Dataverse	doi:10.7910/DVN/YB2L5A	https://doi.org/10.7910/DVN/YB2L5A	Data analysis	doi:10.7910/DVN/WRRKNF	Harvard Dataverse	doi:10.7910/DVN/WRRKNF	https://doi.org/10.7910/DVN/WRRKNF	replicate1
LF82_250	Transfection and screening	High-content image acquisition	ImageXpress Ultra	Molecular Devices	LF82_250_Set1_Rep1	Set1_Part1_Rep1_x.zip	Harvard Dataverse	doi:10.7910/DVN/YB2L5A	https://doi.org/10.7910/DVN/YB2L5A	Data analysis	doi:10.7910/DVN/WRRKNF	Harvard Dataverse	doi:10.7910/DVN/WRRKNF	https://doi.org/10.7910/DVN/WRRKNF	replicate1
LF82_281	Transfection and screening	High-content image acquisition	ImageXpress Ultra	Molecular Devices	LF82_281_Set1_Rep1	Set1_Part1_Rep1_x.zip	Harvard Dataverse	doi:10.7910/DVN/YB2L5A	https://doi.org/10.7910/DVN/YB2L5A	Data analysis	doi:10.7910/DVN/WRRKNF	Harvard Dataverse	doi:10.7910/DVN/WRRKNF	https://doi.org/10.7910/DVN/WRRKNF	replicate1
LF82_311	Transfection and screening	High-content image acquisition	ImageXpress Ultra	Molecular Devices	LF82_311_Set1_Rep1	Set1_Part1_Rep1_x.zip	Harvard Dataverse	doi:10.7910/DVN/YB2L5A	https://doi.org/10.7910/DVN/YB2L5A	Data analysis	doi:10.7910/DVN/WRRKNF	Harvard Dataverse	doi:10.7910/DVN/WRRKNF	https://doi.org/10.7910/DVN/WRRKNF	replicate1
LF82_321	Transfection and screening	High-content image acquisition	ImageXpress Ultra	Molecular Devices	LF82_321_Set1_Rep1	Set1_Part1_Rep1_x.zip	Harvard Dataverse	doi:10.7910/DVN/YB2L5A	https://doi.org/10.7910/DVN/YB2L5A	Data analysis	doi:10.7910/DVN/WRRKNF	Harvard Dataverse	doi:10.7910/DVN/WRRKNF	https://doi.org/10.7910/DVN/WRRKNF	replicate1
LF82_323	Transfection and screening	High-content image acquisition	ImageXpress Ultra	Molecular Devices	LF82_323_Set1_Rep1	Set1_Part1_Rep1_x.zip	Harvard Dataverse	doi:10.7910/DVN/YB2L5A	https://doi.org/10.7910/DVN/YB2L5A	Data analysis	doi:10.7910/DVN/WRRKNF	Harvard Dataverse	doi:10.7910/DVN/WRRKNF	https://doi.org/10.7910/DVN/WRRKNF	replicate1
LF82_325	Transfection and screening	High-content image acquisition	ImageXpress Ultra	Molecular Devices	LF82_325_Set1_Rep1	Set1_Part1_Rep1_x.zip	Harvard Dataverse	doi:10.7910/DVN/YB2L5A	https://doi.org/10.7910/DVN/YB2L5A	Data analysis	doi:10.7910/DVN/WRRKNF	Harvard Dataverse	doi:10.7910/DVN/WRRKNF	https://doi.org/10.7910/DVN/WRRKNF	replicate1
LF82_326	Transfection and screening	High-content image acquisition	ImageXpress Ultra	Molecular Devices	LF82_326_Set1_Rep1	Set1_Part1_Rep1_x.zip	Harvard Dataverse	doi:10.7910/DVN/YB2L5A	https://doi.org/10.7910/DVN/YB2L5A	Data analysis	doi:10.7910/DVN/WRRKNF	Harvard Dataverse	doi:10.7910/DVN/WRRKNF	https://doi.org/10.7910/DVN/WRRKNF	replicate1
LF82_327	Transfection and screening	High-content image acquisition	ImageXpress Ultra	Molecular Devices	LF82_327_Set1_Rep1	Set1_Part1_Rep1_x.zip	Harvard Dataverse	doi:10.7910/DVN/YB2L5A	https://doi.org/10.7910/DVN/YB2L5A	Data analysis	doi:10.7910/DVN/WRRKNF	Harvard Dataverse	doi:10.7910/DVN/WRRKNF	https://doi.org/10.7910/DVN/WRRKNF	replicate1
LF82_350	Transfection and screening	High-content image acquisition	ImageXpress Ultra	Molecular Devices	LF82_350_Set1_Rep1	Set1_Part1_Rep1_x.zip	Harvard Dataverse	doi:10.7910/DVN/YB2L5A	https://doi.org/10.7910/DVN/YB2L5A	Data analysis	doi:10.7910/DVN/WRRKNF	Harvard Dataverse	doi:10.7910/DVN/WRRKNF	https://doi.org/10.7910/DVN/WRRKNF	replicate1
LF82_353	Transfection and screening	High-content image acquisition	ImageXpress Ultra	Molecular Devices	LF82_353_Set1_Rep1	Set1_Part1_Rep1_x.zip	Harvard Dataverse	doi:10.7910/DVN/YB2L5A	https://doi.org/10.7910/DVN/YB2L5A	Data analysis	doi:10.7910/DVN/WRRKNF	Harvard Dataverse	doi:10.7910/DVN/WRRKNF	https://doi.org/10.7910/DVN/WRRKNF	replicate1
LF82_355	Transfection and screening	High-content image acquisition	ImageXpress Ultra	Molecular Devices	LF82_355_Set1_Rep1	Set1_Part1_Rep1_x.zip	Harvard Dataverse	doi:10.7910/DVN/YB2L5A	https://doi.org/10.7910/DVN/YB2L5A	Data analysis	doi:10.7910/DVN/WRRKNF	Harvard Dataverse	doi:10.7910/DVN/WRRKNF	https://doi.org/10.7910/DVN/WRRKNF	replicate1
LF82_361	Transfection and screening	High-content image acquisition	ImageXpress Ultra	Molecular Devices	LF82_361_Set1_Rep1	Set1_Part1_Rep1_x.zip	Harvard Dataverse	doi:10.7910/DVN/YB2L5A	https://doi.org/10.7910/DVN/YB2L5A	Data analysis	doi:10.7910/DVN/WRRKNF	Harvard Dataverse	doi:10.7910/DVN/WRRKNF	https://doi.org/10.7910/DVN/WRRKNF	replicate1
LF82_363	Transfection and screening	High-content image acquisition	ImageXpress Ultra	Molecular Devices	LF82_363_Set1_Rep1	Set1_Part1_Rep1_x.zip	Harvard Dataverse	doi:10.7910/DVN/YB2L5A	https://doi.org/10.7910/DVN/YB2L5A	Data analysis	doi:10.7910/DVN/WRRKNF	Harvard Dataverse	doi:10.7910/DVN/WRRKNF	https://doi.org/10.7910/DVN/WRRKNF	replicate1
LF82_434	Transfection and screening	High-content image acquisition	ImageXpress Ultra	Molecular Devices	LF82_434_Set1_Rep1	Set1_Part1_Rep1_x.zip	Harvard Dataverse	doi:10.7910/DVN/YB2L5A	https://doi.org/10.7910/DVN/YB2L5A	Data analysis	doi:10.7910/DVN/WRRKNF	Harvard Dataverse	doi:10.7910/DVN/WRRKNF	https://doi.org/10.7910/DVN/WRRKNF	replicate1
LF82_435	Transfection and screening	High-content image acquisition	ImageXpress Ultra	Molecular Devices	LF82_435_Set1_Rep1	Set1_Part1_Rep1_x.zip	Harvard Dataverse	doi:10.7910/DVN/YB2L5A	https://doi.org/10.7910/DVN/YB2L5A	Data analysis	doi:10.7910/DVN/WRRKNF	Harvard Dataverse	doi:10.7910/DVN/WRRKNF	https://doi.org/10.7910/DVN/WRRKNF	replicate1
LF82_464	Transfection and screening	High-content image acquisition	ImageXpress Ultra	Molecular Devices	LF82_464_Set1_Rep1	Set1_Part1_Rep1_x.zip	Harvard Dataverse	doi:10.7910/DVN/YB2L5A	https://doi.org/10.7910/DVN/YB2L5A	Data analysis	doi:10.7910/DVN/WRRKNF	Harvard Dataverse	doi:10.7910/DVN/WRRKNF	https://doi.org/10.7910/DVN/WRRKNF	replicate1
LF82_535	Transfection and screening	High-content image acquisition	ImageXpress Ultra	Molecular Devices	LF82_535_Set1_Rep1	Set1_Part1_Rep1_x.zip	Harvard Dataverse	doi:10.7910/DVN/YB2L5A	https://doi.org/10.7910/DVN/YB2L5A	Data analysis	doi:10.7910/DVN/WRRKNF	Harvard Dataverse	doi:10.7910/DVN/WRRKNF	https://doi.org/10.7910/DVN/WRRKNF	replicate1
LF82_536	Transfection and screening	High-content image acquisition	ImageXpress Ultra	Molecular Devices	LF82_536_Set1_Rep1	Set1_Part1_Rep1_x.zip	Harvard Dataverse	doi:10.7910/DVN/YB2L5A	https://doi.org/10.7910/DVN/YB2L5A	Data analysis	doi:10.7910/DVN/WRRKNF	Harvard Dataverse	doi:10.7910/DVN/WRRKNF	https://doi.org/10.7910/DVN/WRRKNF	replicate1
LF82_537	Transfection and screening	High-content image acquisition	ImageXpress Ultra	Molecular Devices	LF82_537_Set1_Rep1	Set1_Part1_Rep1_x.zip	Harvard Dataverse	doi:10.7910/DVN/YB2L5A	https://doi.org/10.7910/DVN/YB2L5A	Data analysis	doi:10.7910/DVN/WRRKNF	Harvard Dataverse	doi:10.7910/DVN/WRRKNF	https://doi.org/10.7910/DVN/WRRKNF	replicate1
LF82_572	Transfection and screening	High-content image acquisition	ImageXpress Ultra	Molecular Devices	LF82_572_Set1_Rep1	Set1_Part1_Rep1_x.zip	Harvard Dataverse	doi:10.7910/DVN/YB2L5A	https://doi.org/10.7910/DVN/YB2L5A	Data analysis	doi:10.7910/DVN/WRRKNF	Harvard Dataverse	doi:10.7910/DVN/WRRKNF	https://doi.org/10.7910/DVN/WRRKNF	replicate1
LF82_580	Transfection and screening	High-content image acquisition	ImageXpress Ultra	Molecular Devices	LF82_580_Set1_Rep1	Set1_Part1_Rep1_x.zip	Harvard Dataverse	doi:10.7910/DVN/YB2L5A	https://doi.org/10.7910/DVN/YB2L5A	Data analysis	doi:10.7910/DVN/WRRKNF	Harvard Dataverse	doi:10.7910/DVN/WRRKNF	https://doi.org/10.7910/DVN/WRRKNF	replicate1
LF82_583	Transfection and screening	High-content image acquisition	ImageXpress Ultra	Molecular Devices	LF82_583_Set1_Rep1	Set1_Part1_Rep1_x.zip	Harvard Dataverse	doi:10.7910/DVN/YB2L5A	https://doi.org/10.7910/DVN/YB2L5A	Data analysis	doi:10.7910/DVN/WRRKNF	Harvard Dataverse	doi:10.7910/DVN/WRRKNF	https://doi.org/10.7910/DVN/WRRKNF	replicate1
LF82_603	Transfection and screening	High-content image acquisition	ImageXpress Ultra	Molecular Devices	LF82_603_Set1_Rep1	Set1_Part1_Rep1_x.zip	Harvard Dataverse	doi:10.7910/DVN/YB2L5A	https://doi.org/10.7910/DVN/YB2L5A	Data analysis	doi:10.7910/DVN/WRRKNF	Harvard Dataverse	doi:10.7910/DVN/WRRKNF	https://doi.org/10.7910/DVN/WRRKNF	replicate1
LF82_660	Transfection and screening	High-content image acquisition	ImageXpress Ultra	Molecular Devices	LF82_660_Set1_Rep1	Set1_Part2_Rep1_x.zip	Harvard Dataverse	doi:10.7910/DVN/YB2L5A	https://doi.org/10.7910/DVN/YB2L5A	Data analysis	doi:10.7910/DVN/WRRKNF	Harvard Dataverse	doi:10.7910/DVN/WRRKNF	https://doi.org/10.7910/DVN/WRRKNF	replicate1
LF82_662	Transfection and screening	High-content image acquisition	ImageXpress Ultra	Molecular Devices	LF82_662_Set1_Rep1	Set1_Part2_Rep1_x.zip	Harvard Dataverse	doi:10.7910/DVN/YB2L5A	https://doi.org/10.7910/DVN/YB2L5A	Data analysis	doi:10.7910/DVN/WRRKNF	Harvard Dataverse	doi:10.7910/DVN/WRRKNF	https://doi.org/10.7910/DVN/WRRKNF	replicate1
LF82_668	Transfection and screening	High-content image acquisition	ImageXpress Ultra	Molecular Devices	LF82_668_Set1_Rep1	Set1_Part2_Rep1_x.zip	Harvard Dataverse	doi:10.7910/DVN/YB2L5A	https://doi.org/10.7910/DVN/YB2L5A	Data analysis	doi:10.7910/DVN/WRRKNF	Harvard Dataverse	doi:10.7910/DVN/WRRKNF	https://doi.org/10.7910/DVN/WRRKNF	replicate1
LF82_669	Transfection and screening	High-content image acquisition	ImageXpress Ultra	Molecular Devices	LF82_669_Set1_Rep1	Set1_Part2_Rep1_x.zip	Harvard Dataverse	doi:10.7910/DVN/YB2L5A	https://doi.org/10.7910/DVN/YB2L5A	Data analysis	doi:10.7910/DVN/WRRKNF	Harvard Dataverse	doi:10.7910/DVN/WRRKNF	https://doi.org/10.7910/DVN/WRRKNF	replicate1
LF82_679	Transfection and screening	High-content image acquisition	ImageXpress Ultra	Molecular Devices	LF82_679_Set1_Rep1	Set1_Part2_Rep1_x.zip	Harvard Dataverse	doi:10.7910/DVN/YB2L5A	https://doi.org/10.7910/DVN/YB2L5A	Data analysis	doi:10.7910/DVN/WRRKNF	Harvard Dataverse	doi:10.7910/DVN/WRRKNF	https://doi.org/10.7910/DVN/WRRKNF	replicate1
LF82_682	Transfection and screening	High-content image acquisition	ImageXpress Ultra	Molecular Devices	LF82_682_Set1_Rep1	Set1_Part2_Rep1_x.zip	Harvard Dataverse	doi:10.7910/DVN/YB2L5A	https://doi.org/10.7910/DVN/YB2L5A	Data analysis	doi:10.7910/DVN/WRRKNF	Harvard Dataverse	doi:10.7910/DVN/WRRKNF	https://doi.org/10.7910/DVN/WRRKNF	replicate1
LF82_683	Transfection and screening	High-content image acquisition	ImageXpress Ultra	Molecular Devices	LF82_683_Set1_Rep1	Set1_Part2_Rep1_x.zip	Harvard Dataverse	doi:10.7910/DVN/YB2L5A	https://doi.org/10.7910/DVN/YB2L5A	Data analysis	doi:10.7910/DVN/WRRKNF	Harvard Dataverse	doi:10.7910/DVN/WRRKNF	https://doi.org/10.7910/DVN/WRRKNF	replicate1
LF82_685	Transfection and screening	High-content image acquisition	ImageXpress Ultra	Molecular Devices	LF82_685_Set1_Rep1	Set1_Part2_Rep1_x.zip	Harvard Dataverse	doi:10.7910/DVN/YB2L5A	https://doi.org/10.7910/DVN/YB2L5A	Data analysis	doi:10.7910/DVN/WRRKNF	Harvard Dataverse	doi:10.7910/DVN/WRRKNF	https://doi.org/10.7910/DVN/WRRKNF	replicate1
LF82_686	Transfection and screening	High-content image acquisition	ImageXpress Ultra	Molecular Devices	LF82_686_Set1_Rep1	Set1_Part2_Rep1_x.zip	Harvard Dataverse	doi:10.7910/DVN/YB2L5A	https://doi.org/10.7910/DVN/YB2L5A	Data analysis	doi:10.7910/DVN/WRRKNF	Harvard Dataverse	doi:10.7910/DVN/WRRKNF	https://doi.org/10.7910/DVN/WRRKNF	replicate1
LF82_689	Transfection and screening	High-content image acquisition	ImageXpress Ultra	Molecular Devices	LF82_689_Set1_Rep1	Set1_Part2_Rep1_x.zip	Harvard Dataverse	doi:10.7910/DVN/YB2L5A	https://doi.org/10.7910/DVN/YB2L5A	Data analysis	doi:10.7910/DVN/WRRKNF	Harvard Dataverse	doi:10.7910/DVN/WRRKNF	https://doi.org/10.7910/DVN/WRRKNF	replicate1
LF82_697	Transfection and screening	High-content image acquisition	ImageXpress Ultra	Molecular Devices	LF82_697_Set1_Rep1	Set1_Part2_Rep1_x.zip	Harvard Dataverse	doi:10.7910/DVN/YB2L5A	https://doi.org/10.7910/DVN/YB2L5A	Data analysis	doi:10.7910/DVN/WRRKNF	Harvard Dataverse	doi:10.7910/DVN/WRRKNF	https://doi.org/10.7910/DVN/WRRKNF	replicate1
LF82_703	Transfection and screening	High-content image acquisition	ImageXpress Ultra	Molecular Devices	LF82_703_Set1_Rep1	Set1_Part2_Rep1_x.zip	Harvard Dataverse	doi:10.7910/DVN/YB2L5A	https://doi.org/10.7910/DVN/YB2L5A	Data analysis	doi:10.7910/DVN/WRRKNF	Harvard Dataverse	doi:10.7910/DVN/WRRKNF	https://doi.org/10.7910/DVN/WRRKNF	replicate1
LF82_715	Transfection and screening	High-content image acquisition	ImageXpress Ultra	Molecular Devices	LF82_715_Set1_Rep1	Set1_Part2_Rep1_x.zip	Harvard Dataverse	doi:10.7910/DVN/YB2L5A	https://doi.org/10.7910/DVN/YB2L5A	Data analysis	doi:10.7910/DVN/WRRKNF	Harvard Dataverse	doi:10.7910/DVN/WRRKNF	https://doi.org/10.7910/DVN/WRRKNF	replicate1
LF82_719	Transfection and screening	High-content image acquisition	ImageXpress Ultra	Molecular Devices	LF82_719_Set1_Rep1	Set1_Part2_Rep1_x.zip	Harvard Dataverse	doi:10.7910/DVN/YB2L5A	https://doi.org/10.7910/DVN/YB2L5A	Data analysis	doi:10.7910/DVN/WRRKNF	Harvard Dataverse	doi:10.7910/DVN/WRRKNF	https://doi.org/10.7910/DVN/WRRKNF	replicate1
LF82_722	Transfection and screening	High-content image acquisition	ImageXpress Ultra	Molecular Devices	LF82_722_Set1_Rep1	Set1_Part2_Rep1_x.zip	Harvard Dataverse	doi:10.7910/DVN/YB2L5A	https://doi.org/10.7910/DVN/YB2L5A	Data analysis	doi:10.7910/DVN/WRRKNF	Harvard Dataverse	doi:10.7910/DVN/WRRKNF	https://doi.org/10.7910/DVN/WRRKNF	replicate1
LF82_734	Transfection and screening	High-content image acquisition	ImageXpress Ultra	Molecular Devices	LF82_734_Set1_Rep1	Set1_Part2_Rep1_x.zip	Harvard Dataverse	doi:10.7910/DVN/YB2L5A	https://doi.org/10.7910/DVN/YB2L5A	Data analysis	doi:10.7910/DVN/WRRKNF	Harvard Dataverse	doi:10.7910/DVN/WRRKNF	https://doi.org/10.7910/DVN/WRRKNF	replicate1
LF82_747	Transfection and screening	High-content image acquisition	ImageXpress Ultra	Molecular Devices	LF82_747_Set1_Rep1	Set1_Part2_Rep1_x.zip	Harvard Dataverse	doi:10.7910/DVN/YB2L5A	https://doi.org/10.7910/DVN/YB2L5A	Data analysis	doi:10.7910/DVN/WRRKNF	Harvard Dataverse	doi:10.7910/DVN/WRRKNF	https://doi.org/10.7910/DVN/WRRKNF	replicate1
LF82_750	Transfection and screening	High-content image acquisition	ImageXpress Ultra	Molecular Devices	LF82_750_Set1_Rep1	Set1_Part2_Rep1_x.zip	Harvard Dataverse	doi:10.7910/DVN/YB2L5A	https://doi.org/10.7910/DVN/YB2L5A	Data analysis	doi:10.7910/DVN/WRRKNF	Harvard Dataverse	doi:10.7910/DVN/WRRKNF	https://doi.org/10.7910/DVN/WRRKNF	replicate1
LF82_753	Transfection and screening	High-content image acquisition	ImageXpress Ultra	Molecular Devices	LF82_753_Set1_Rep1	Set1_Part2_Rep1_x.zip	Harvard Dataverse	doi:10.7910/DVN/YB2L5A	https://doi.org/10.7910/DVN/YB2L5A	Data analysis	doi:10.7910/DVN/WRRKNF	Harvard Dataverse	doi:10.7910/DVN/WRRKNF	https://doi.org/10.7910/DVN/WRRKNF	replicate1
LF82_759	Transfection and screening	High-content image acquisition	ImageXpress Ultra	Molecular Devices	LF82_759_Set1_Rep1	Set1_Part2_Rep1_x.zip	Harvard Dataverse	doi:10.7910/DVN/YB2L5A	https://doi.org/10.7910/DVN/YB2L5A	Data analysis	doi:10.7910/DVN/WRRKNF	Harvard Dataverse	doi:10.7910/DVN/WRRKNF	https://doi.org/10.7910/DVN/WRRKNF	replicate1
LF82_770	Transfection and screening	High-content image acquisition	ImageXpress Ultra	Molecular Devices	LF82_770_Set1_Rep1	Set1_Part2_Rep1_x.zip	Harvard Dataverse	doi:10.7910/DVN/YB2L5A	https://doi.org/10.7910/DVN/YB2L5A	Data analysis	doi:10.7910/DVN/WRRKNF	Harvard Dataverse	doi:10.7910/DVN/WRRKNF	https://doi.org/10.7910/DVN/WRRKNF	replicate1
LF82_774	Transfection and screening	High-content image acquisition	ImageXpress Ultra	Molecular Devices	LF82_774_Set1_Rep1	Set1_Part2_Rep1_x.zip	Harvard Dataverse	doi:10.7910/DVN/YB2L5A	https://doi.org/10.7910/DVN/YB2L5A	Data analysis	doi:10.7910/DVN/WRRKNF	Harvard Dataverse	doi:10.7910/DVN/WRRKNF	https://doi.org/10.7910/DVN/WRRKNF	replicate1
LF82_780	Transfection and screening	High-content image acquisition	ImageXpress Ultra	Molecular Devices	LF82_780_Set1_Rep1	Set1_Part2_Rep1_x.zip	Harvard Dataverse	doi:10.7910/DVN/YB2L5A	https://doi.org/10.7910/DVN/YB2L5A	Data analysis	doi:10.7910/DVN/WRRKNF	Harvard Dataverse	doi:10.7910/DVN/WRRKNF	https://doi.org/10.7910/DVN/WRRKNF	replicate1
LF82_782	Transfection and screening	High-content image acquisition	ImageXpress Ultra	Molecular Devices	LF82_782_Set1_Rep1	Set1_Part2_Rep1_x.zip	Harvard Dataverse	doi:10.7910/DVN/YB2L5A	https://doi.org/10.7910/DVN/YB2L5A	Data analysis	doi:10.7910/DVN/WRRKNF	Harvard Dataverse	doi:10.7910/DVN/WRRKNF	https://doi.org/10.7910/DVN/WRRKNF	replicate1
LF82_783	Transfection and screening	High-content image acquisition	ImageXpress Ultra	Molecular Devices	LF82_783_Set1_Rep1	Set1_Part2_Rep1_x.zip	Harvard Dataverse	doi:10.7910/DVN/YB2L5A	https://doi.org/10.7910/DVN/YB2L5A	Data analysis	doi:10.7910/DVN/WRRKNF	Harvard Dataverse	doi:10.7910/DVN/WRRKNF	https://doi.org/10.7910/DVN/WRRKNF	replicate1
LF82_787	Transfection and screening	High-content image acquisition	ImageXpress Ultra	Molecular Devices	LF82_787_Set1_Rep1	Set1_Part2_Rep1_x.zip	Harvard Dataverse	doi:10.7910/DVN/YB2L5A	https://doi.org/10.7910/DVN/YB2L5A	Data analysis	doi:10.7910/DVN/WRRKNF	Harvard Dataverse	doi:10.7910/DVN/WRRKNF	https://doi.org/10.7910/DVN/WRRKNF	replicate1
LF82_788	Transfection and screening	High-content image acquisition	ImageXpress Ultra	Molecular Devices	LF82_788_Set1_Rep1	Set1_Part2_Rep1_x.zip	Harvard Dataverse	doi:10.7910/DVN/YB2L5A	https://doi.org/10.7910/DVN/YB2L5A	Data analysis	doi:10.7910/DVN/WRRKNF	Harvard Dataverse	doi:10.7910/DVN/WRRKNF	https://doi.org/10.7910/DVN/WRRKNF	replicate1
LF82_789	Transfection and screening	High-content image acquisition	ImageXpress Ultra	Molecular Devices	LF82_789_Set1_Rep1	Set1_Part2_Rep1_x.zip	Harvard Dataverse	doi:10.7910/DVN/YB2L5A	https://doi.org/10.7910/DVN/YB2L5A	Data analysis	doi:10.7910/DVN/WRRKNF	Harvard Dataverse	doi:10.7910/DVN/WRRKNF	https://doi.org/10.7910/DVN/WRRKNF	replicate1
LF82_792	Transfection and screening	High-content image acquisition	ImageXpress Ultra	Molecular Devices	LF82_792_Set1_Rep1	Set1_Part2_Rep1_x.zip	Harvard Dataverse	doi:10.7910/DVN/YB2L5A	https://doi.org/10.7910/DVN/YB2L5A	Data analysis	doi:10.7910/DVN/WRRKNF	Harvard Dataverse	doi:10.7910/DVN/WRRKNF	https://doi.org/10.7910/DVN/WRRKNF	replicate1
LF82_796	Transfection and screening	High-content image acquisition	ImageXpress Ultra	Molecular Devices	LF82_796_Set1_Rep1	Set1_Part2_Rep1_x.zip	Harvard Dataverse	doi:10.7910/DVN/YB2L5A	https://doi.org/10.7910/DVN/YB2L5A	Data analysis	doi:10.7910/DVN/WRRKNF	Harvard Dataverse	doi:10.7910/DVN/WRRKNF	https://doi.org/10.7910/DVN/WRRKNF	replicate1
LF82_102	Transfection and screening	High-content image acquisition	ImageXpress Ultra	Molecular Devices	LF82_102_Set1_Rep1	Set1_Part2_Rep1_x.zip	Harvard Dataverse	doi:10.7910/DVN/YB2L5A	https://doi.org/10.7910/DVN/YB2L5A	Data analysis	doi:10.7910/DVN/WRRKNF	Harvard Dataverse	doi:10.7910/DVN/WRRKNF	https://doi.org/10.7910/DVN/WRRKNF	replicate1
LF82_220	Transfection and screening	High-content image acquisition	ImageXpress Ultra	Molecular Devices	LF82_220_Set1_Rep1	Set1_Part2_Rep1_x.zip	Harvard Dataverse	doi:10.7910/DVN/YB2L5A	https://doi.org/10.7910/DVN/YB2L5A	Data analysis	doi:10.7910/DVN/WRRKNF	Harvard Dataverse	doi:10.7910/DVN/WRRKNF	https://doi.org/10.7910/DVN/WRRKNF	replicate1
LF82_314	Transfection and screening	High-content image acquisition	ImageXpress Ultra	Molecular Devices	LF82_314_Set1_Rep1	Set1_Part2_Rep1_x.zip	Harvard Dataverse	doi:10.7910/DVN/YB2L5A	https://doi.org/10.7910/DVN/YB2L5A	Data analysis	doi:10.7910/DVN/WRRKNF	Harvard Dataverse	doi:10.7910/DVN/WRRKNF	https://doi.org/10.7910/DVN/WRRKNF	replicate1
LF82_364	Transfection and screening	High-content image acquisition	ImageXpress Ultra	Molecular Devices	LF82_364_Set1_Rep1	Set1_Part2_Rep1_x.zip	Harvard Dataverse	doi:10.7910/DVN/YB2L5A	https://doi.org/10.7910/DVN/YB2L5A	Data analysis	doi:10.7910/DVN/WRRKNF	Harvard Dataverse	doi:10.7910/DVN/WRRKNF	https://doi.org/10.7910/DVN/WRRKNF	replicate1
LF82_606	Transfection and screening	High-content image acquisition	ImageXpress Ultra	Molecular Devices	LF82_606_Set1_Rep1	Set1_Part2_Rep1_x.zip	Harvard Dataverse	doi:10.7910/DVN/YB2L5A	https://doi.org/10.7910/DVN/YB2L5A	Data analysis	doi:10.7910/DVN/WRRKNF	Harvard Dataverse	doi:10.7910/DVN/WRRKNF	https://doi.org/10.7910/DVN/WRRKNF	replicate1
LF82_692	Transfection and screening	High-content image acquisition	ImageXpress Ultra	Molecular Devices	LF82_692_Set1_Rep1	Set1_Part2_Rep1_x.zip	Harvard Dataverse	doi:10.7910/DVN/YB2L5A	https://doi.org/10.7910/DVN/YB2L5A	Data analysis	doi:10.7910/DVN/WRRKNF	Harvard Dataverse	doi:10.7910/DVN/WRRKNF	https://doi.org/10.7910/DVN/WRRKNF	replicate1
LF82_765	Transfection and screening	High-content image acquisition	ImageXpress Ultra	Molecular Devices	LF82_765_Set1_Rep1	Set1_Part2_Rep1_x.zip	Harvard Dataverse	doi:10.7910/DVN/YB2L5A	https://doi.org/10.7910/DVN/YB2L5A	Data analysis	doi:10.7910/DVN/WRRKNF	Harvard Dataverse	doi:10.7910/DVN/WRRKNF	https://doi.org/10.7910/DVN/WRRKNF	replicate1
LF82_801	Transfection and screening	High-content image acquisition	ImageXpress Ultra	Molecular Devices	LF82_801_Set1_Rep1	Set1_Part2_Rep1_x.zip	Harvard Dataverse	doi:10.7910/DVN/YB2L5A	https://doi.org/10.7910/DVN/YB2L5A	Data analysis	doi:10.7910/DVN/WRRKNF	Harvard Dataverse	doi:10.7910/DVN/WRRKNF	https://doi.org/10.7910/DVN/WRRKNF	replicate1
LF82_104	Transfection and screening	High-content image acquisition	ImageXpress Ultra	Molecular Devices	LF82_104_Set1_Rep1	Set1_Part2_Rep1_x.zip	Harvard Dataverse	doi:10.7910/DVN/YB2L5A	https://doi.org/10.7910/DVN/YB2L5A	Data analysis	doi:10.7910/DVN/WRRKNF	Harvard Dataverse	doi:10.7910/DVN/WRRKNF	https://doi.org/10.7910/DVN/WRRKNF	replicate1
LF82_223	Transfection and screening	High-content image acquisition	ImageXpress Ultra	Molecular Devices	LF82_223_Set1_Rep1	Set1_Part2_Rep1_x.zip	Harvard Dataverse	doi:10.7910/DVN/YB2L5A	https://doi.org/10.7910/DVN/YB2L5A	Data analysis	doi:10.7910/DVN/WRRKNF	Harvard Dataverse	doi:10.7910/DVN/WRRKNF	https://doi.org/10.7910/DVN/WRRKNF	replicate1
LF82_319	Transfection and screening	High-content image acquisition	ImageXpress Ultra	Molecular Devices	LF82_319_Set1_Rep1	Set1_Part2_Rep1_x.zip	Harvard Dataverse	doi:10.7910/DVN/YB2L5A	https://doi.org/10.7910/DVN/YB2L5A	Data analysis	doi:10.7910/DVN/WRRKNF	Harvard Dataverse	doi:10.7910/DVN/WRRKNF	https://doi.org/10.7910/DVN/WRRKNF	replicate1
LF82_415	Transfection and screening	High-content image acquisition	ImageXpress Ultra	Molecular Devices	LF82_415_Set1_Rep1	Set1_Part2_Rep1_x.zip	Harvard Dataverse	doi:10.7910/DVN/YB2L5A	https://doi.org/10.7910/DVN/YB2L5A	Data analysis	doi:10.7910/DVN/WRRKNF	Harvard Dataverse	doi:10.7910/DVN/WRRKNF	https://doi.org/10.7910/DVN/WRRKNF	replicate1
LF82_619	Transfection and screening	High-content image acquisition	ImageXpress Ultra	Molecular Devices	LF82_619_Set1_Rep1	Set1_Part2_Rep1_x.zip	Harvard Dataverse	doi:10.7910/DVN/YB2L5A	https://doi.org/10.7910/DVN/YB2L5A	Data analysis	doi:10.7910/DVN/WRRKNF	Harvard Dataverse	doi:10.7910/DVN/WRRKNF	https://doi.org/10.7910/DVN/WRRKNF	replicate1
LF82_696	Transfection and screening	High-content image acquisition	ImageXpress Ultra	Molecular Devices	LF82_696_Set1_Rep1	Set1_Part2_Rep1_x.zip	Harvard Dataverse	doi:10.7910/DVN/YB2L5A	https://doi.org/10.7910/DVN/YB2L5A	Data analysis	doi:10.7910/DVN/WRRKNF	Harvard Dataverse	doi:10.7910/DVN/WRRKNF	https://doi.org/10.7910/DVN/WRRKNF	replicate1
LF82_769	Transfection and screening	High-content image acquisition	ImageXpress Ultra	Molecular Devices	LF82_769_Set1_Rep1	Set1_Part2_Rep1_x.zip	Harvard Dataverse	doi:10.7910/DVN/YB2L5A	https://doi.org/10.7910/DVN/YB2L5A	Data analysis	doi:10.7910/DVN/WRRKNF	Harvard Dataverse	doi:10.7910/DVN/WRRKNF	https://doi.org/10.7910/DVN/WRRKNF	replicate1
LF82_802	Transfection and screening	High-content image acquisition	ImageXpress Ultra	Molecular Devices	LF82_802_Set1_Rep1	Set1_Part2_Rep1_x.zip	Harvard Dataverse	doi:10.7910/DVN/YB2L5A	https://doi.org/10.7910/DVN/YB2L5A	Data analysis	doi:10.7910/DVN/WRRKNF	Harvard Dataverse	doi:10.7910/DVN/WRRKNF	https://doi.org/10.7910/DVN/WRRKNF	replicate1
LF82_803	Transfection and screening	High-content image acquisition	ImageXpress Ultra	Molecular Devices	LF82_803_Set2_Rep1	Set2_Part1_Rep1_x.zip	Harvard Dataverse	doi:10.7910/DVN/YB2L5A	https://doi.org/10.7910/DVN/YB2L5A	Data analysis	doi:10.7910/DVN/WRRKNF	Harvard Dataverse	doi:10.7910/DVN/WRRKNF	https://doi.org/10.7910/DVN/WRRKNF	replicate1
LF82_804	Transfection and screening	High-content image acquisition	ImageXpress Ultra	Molecular Devices	LF82_804_Set2_Rep1	Set2_Part1_Rep1_x.zip	Harvard Dataverse	doi:10.7910/DVN/YB2L5A	https://doi.org/10.7910/DVN/YB2L5A	Data analysis	doi:10.7910/DVN/WRRKNF	Harvard Dataverse	doi:10.7910/DVN/WRRKNF	https://doi.org/10.7910/DVN/WRRKNF	replicate1
LF82_808	Transfection and screening	High-content image acquisition	ImageXpress Ultra	Molecular Devices	LF82_808_Set2_Rep1_1	Set2_Part1_Rep1_x.zip	Harvard Dataverse	doi:10.7910/DVN/YB2L5A	https://doi.org/10.7910/DVN/YB2L5A	Data analysis	doi:10.7910/DVN/WRRKNF	Harvard Dataverse	doi:10.7910/DVN/WRRKNF	https://doi.org/10.7910/DVN/WRRKNF	replicate1
LF82_809	Transfection and screening	High-content image acquisition	ImageXpress Ultra	Molecular Devices	LF82_809_Set2_Rep1_1	Set2_Part1_Rep1_x.zip	Harvard Dataverse	doi:10.7910/DVN/YB2L5A	https://doi.org/10.7910/DVN/YB2L5A	Data analysis	doi:10.7910/DVN/WRRKNF	Harvard Dataverse	doi:10.7910/DVN/WRRKNF	https://doi.org/10.7910/DVN/WRRKNF	replicate1
LF82_811	Transfection and screening	High-content image acquisition	ImageXpress Ultra	Molecular Devices	LF82_811_Set2_Rep1	Set2_Part1_Rep1_x.zip	Harvard Dataverse	doi:10.7910/DVN/YB2L5A	https://doi.org/10.7910/DVN/YB2L5A	Data analysis	doi:10.7910/DVN/WRRKNF	Harvard Dataverse	doi:10.7910/DVN/WRRKNF	https://doi.org/10.7910/DVN/WRRKNF	replicate1
LF82_098	Transfection and screening	High-content image acquisition	ImageXpress Ultra	Molecular Devices	LF82_098_Set2_Rep1	Set2_Part1_Rep1_x.zip	Harvard Dataverse	doi:10.7910/DVN/YB2L5A	https://doi.org/10.7910/DVN/YB2L5A	Data analysis	doi:10.7910/DVN/WRRKNF	Harvard Dataverse	doi:10.7910/DVN/WRRKNF	https://doi.org/10.7910/DVN/WRRKNF	replicate1
LF82_100	Transfection and screening	High-content image acquisition	ImageXpress Ultra	Molecular Devices	LF82_100_Set2_Rep1	Set2_Part1_Rep1_x.zip	Harvard Dataverse	doi:10.7910/DVN/YB2L5A	https://doi.org/10.7910/DVN/YB2L5A	Data analysis	doi:10.7910/DVN/WRRKNF	Harvard Dataverse	doi:10.7910/DVN/WRRKNF	https://doi.org/10.7910/DVN/WRRKNF	replicate1
LF82_137	Transfection and screening	High-content image acquisition	ImageXpress Ultra	Molecular Devices	LF82_137_Set2_Rep1	Set2_Part1_Rep1_x.zip	Harvard Dataverse	doi:10.7910/DVN/YB2L5A	https://doi.org/10.7910/DVN/YB2L5A	Data analysis	doi:10.7910/DVN/WRRKNF	Harvard Dataverse	doi:10.7910/DVN/WRRKNF	https://doi.org/10.7910/DVN/WRRKNF	replicate1
LF82_139	Transfection and screening	High-content image acquisition	ImageXpress Ultra	Molecular Devices	LF82_139_Set2_Rep1	Set2_Part1_Rep1_x.zip	Harvard Dataverse	doi:10.7910/DVN/YB2L5A	https://doi.org/10.7910/DVN/YB2L5A	Data analysis	doi:10.7910/DVN/WRRKNF	Harvard Dataverse	doi:10.7910/DVN/WRRKNF	https://doi.org/10.7910/DVN/WRRKNF	replicate1
LF82_280	Transfection and screening	High-content image acquisition	ImageXpress Ultra	Molecular Devices	LF82_280_Set2_Rep1	Set2_Part1_Rep1_x.zip	Harvard Dataverse	doi:10.7910/DVN/YB2L5A	https://doi.org/10.7910/DVN/YB2L5A	Data analysis	doi:10.7910/DVN/WRRKNF	Harvard Dataverse	doi:10.7910/DVN/WRRKNF	https://doi.org/10.7910/DVN/WRRKNF	replicate1
LF82_808	Transfection and screening	High-content image acquisition	ImageXpress Ultra	Molecular Devices	LF82_808_Set2_Rep1_2	Set2_Part1_Rep1_x.zip	Harvard Dataverse	doi:10.7910/DVN/YB2L5A	https://doi.org/10.7910/DVN/YB2L5A	Data analysis	doi:10.7910/DVN/WRRKNF	Harvard Dataverse	doi:10.7910/DVN/WRRKNF	https://doi.org/10.7910/DVN/WRRKNF	replicate1
LF82_809	Transfection and screening	High-content image acquisition	ImageXpress Ultra	Molecular Devices	LF82_809_Set2_Rep1_2	Set2_Part1_Rep1_x.zip	Harvard Dataverse	doi:10.7910/DVN/YB2L5A	https://doi.org/10.7910/DVN/YB2L5A	Data analysis	doi:10.7910/DVN/WRRKNF	Harvard Dataverse	doi:10.7910/DVN/WRRKNF	https://doi.org/10.7910/DVN/WRRKNF	replicate1
LF82_031	Transfection and screening	High-content image acquisition	ImageXpress Ultra	Molecular Devices	LF82_031_Set2_Rep1	Set2_Part1_Rep1_x.zip	Harvard Dataverse	doi:10.7910/DVN/YB2L5A	https://doi.org/10.7910/DVN/YB2L5A	Data analysis	doi:10.7910/DVN/WRRKNF	Harvard Dataverse	doi:10.7910/DVN/WRRKNF	https://doi.org/10.7910/DVN/WRRKNF	replicate1
LF82_034	Transfection and screening	High-content image acquisition	ImageXpress Ultra	Molecular Devices	LF82_034_Set2_Rep1	Set2_Part1_Rep1_x.zip	Harvard Dataverse	doi:10.7910/DVN/YB2L5A	https://doi.org/10.7910/DVN/YB2L5A	Data analysis	doi:10.7910/DVN/WRRKNF	Harvard Dataverse	doi:10.7910/DVN/WRRKNF	https://doi.org/10.7910/DVN/WRRKNF	replicate1
LF82_044	Transfection and screening	High-content image acquisition	ImageXpress Ultra	Molecular Devices	LF82_044_Set2_Rep1	Set2_Part1_Rep1_x.zip	Harvard Dataverse	doi:10.7910/DVN/YB2L5A	https://doi.org/10.7910/DVN/YB2L5A	Data analysis	doi:10.7910/DVN/WRRKNF	Harvard Dataverse	doi:10.7910/DVN/WRRKNF	https://doi.org/10.7910/DVN/WRRKNF	replicate1
LF82_086	Transfection and screening	High-content image acquisition	ImageXpress Ultra	Molecular Devices	LF82_086_Set2_Rep1	Set2_Part1_Rep1_x.zip	Harvard Dataverse	doi:10.7910/DVN/YB2L5A	https://doi.org/10.7910/DVN/YB2L5A	Data analysis	doi:10.7910/DVN/WRRKNF	Harvard Dataverse	doi:10.7910/DVN/WRRKNF	https://doi.org/10.7910/DVN/WRRKNF	replicate1
LF82_087	Transfection and screening	High-content image acquisition	ImageXpress Ultra	Molecular Devices	LF82_087_Set2_Rep1	Set2_Part1_Rep1_x.zip	Harvard Dataverse	doi:10.7910/DVN/YB2L5A	https://doi.org/10.7910/DVN/YB2L5A	Data analysis	doi:10.7910/DVN/WRRKNF	Harvard Dataverse	doi:10.7910/DVN/WRRKNF	https://doi.org/10.7910/DVN/WRRKNF	replicate1
LF82_090	Transfection and screening	High-content image acquisition	ImageXpress Ultra	Molecular Devices	LF82_090_Set2_Rep1	Set2_Part1_Rep1_x.zip	Harvard Dataverse	doi:10.7910/DVN/YB2L5A	https://doi.org/10.7910/DVN/YB2L5A	Data analysis	doi:10.7910/DVN/WRRKNF	Harvard Dataverse	doi:10.7910/DVN/WRRKNF	https://doi.org/10.7910/DVN/WRRKNF	replicate1
LF82_124	Transfection and screening	High-content image acquisition	ImageXpress Ultra	Molecular Devices	LF82_124_Set2_Rep1	Set2_Part1_Rep1_x.zip	Harvard Dataverse	doi:10.7910/DVN/YB2L5A	https://doi.org/10.7910/DVN/YB2L5A	Data analysis	doi:10.7910/DVN/WRRKNF	Harvard Dataverse	doi:10.7910/DVN/WRRKNF	https://doi.org/10.7910/DVN/WRRKNF	replicate1
LF82_130	Transfection and screening	High-content image acquisition	ImageXpress Ultra	Molecular Devices	LF82_130_Set2_Rep1	Set2_Part1_Rep1_x.zip	Harvard Dataverse	doi:10.7910/DVN/YB2L5A	https://doi.org/10.7910/DVN/YB2L5A	Data analysis	doi:10.7910/DVN/WRRKNF	Harvard Dataverse	doi:10.7910/DVN/WRRKNF	https://doi.org/10.7910/DVN/WRRKNF	replicate1
LF82_177	Transfection and screening	High-content image acquisition	ImageXpress Ultra	Molecular Devices	LF82_177_Set2_Rep1	Set2_Part1_Rep1_x.zip	Harvard Dataverse	doi:10.7910/DVN/YB2L5A	https://doi.org/10.7910/DVN/YB2L5A	Data analysis	doi:10.7910/DVN/WRRKNF	Harvard Dataverse	doi:10.7910/DVN/WRRKNF	https://doi.org/10.7910/DVN/WRRKNF	replicate1
LF82_179	Transfection and screening	High-content image acquisition	ImageXpress Ultra	Molecular Devices	LF82_179_Set2_Rep1	Set2_Part1_Rep1_x.zip	Harvard Dataverse	doi:10.7910/DVN/YB2L5A	https://doi.org/10.7910/DVN/YB2L5A	Data analysis	doi:10.7910/DVN/WRRKNF	Harvard Dataverse	doi:10.7910/DVN/WRRKNF	https://doi.org/10.7910/DVN/WRRKNF	replicate1
LF82_189	Transfection and screening	High-content image acquisition	ImageXpress Ultra	Molecular Devices	LF82_189_Set2_Rep1	Set2_Part1_Rep1_x.zip	Harvard Dataverse	doi:10.7910/DVN/YB2L5A	https://doi.org/10.7910/DVN/YB2L5A	Data analysis	doi:10.7910/DVN/WRRKNF	Harvard Dataverse	doi:10.7910/DVN/WRRKNF	https://doi.org/10.7910/DVN/WRRKNF	replicate1
LF82_219	Transfection and screening	High-content image acquisition	ImageXpress Ultra	Molecular Devices	LF82_219_Set2_Rep1	Set2_Part1_Rep1_x.zip	Harvard Dataverse	doi:10.7910/DVN/YB2L5A	https://doi.org/10.7910/DVN/YB2L5A	Data analysis	doi:10.7910/DVN/WRRKNF	Harvard Dataverse	doi:10.7910/DVN/WRRKNF	https://doi.org/10.7910/DVN/WRRKNF	replicate1
LF82_229	Transfection and screening	High-content image acquisition	ImageXpress Ultra	Molecular Devices	LF82_229_Set2_Rep1	Set2_Part1_Rep1_x.zip	Harvard Dataverse	doi:10.7910/DVN/YB2L5A	https://doi.org/10.7910/DVN/YB2L5A	Data analysis	doi:10.7910/DVN/WRRKNF	Harvard Dataverse	doi:10.7910/DVN/WRRKNF	https://doi.org/10.7910/DVN/WRRKNF	replicate1
LF82_233	Transfection and screening	High-content image acquisition	ImageXpress Ultra	Molecular Devices	LF82_233_Set2_Rep1	Set2_Part1_Rep1_x.zip	Harvard Dataverse	doi:10.7910/DVN/YB2L5A	https://doi.org/10.7910/DVN/YB2L5A	Data analysis	doi:10.7910/DVN/WRRKNF	Harvard Dataverse	doi:10.7910/DVN/WRRKNF	https://doi.org/10.7910/DVN/WRRKNF	replicate1
LF82_249	Transfection and screening	High-content image acquisition	ImageXpress Ultra	Molecular Devices	LF82_249_Set2_Rep1	Set2_Part1_Rep1_x.zip	Harvard Dataverse	doi:10.7910/DVN/YB2L5A	https://doi.org/10.7910/DVN/YB2L5A	Data analysis	doi:10.7910/DVN/WRRKNF	Harvard Dataverse	doi:10.7910/DVN/WRRKNF	https://doi.org/10.7910/DVN/WRRKNF	replicate1
LF82_251	Transfection and screening	High-content image acquisition	ImageXpress Ultra	Molecular Devices	LF82_251_Set2_Rep1	Set2_Part1_Rep1_x.zip	Harvard Dataverse	doi:10.7910/DVN/YB2L5A	https://doi.org/10.7910/DVN/YB2L5A	Data analysis	doi:10.7910/DVN/WRRKNF	Harvard Dataverse	doi:10.7910/DVN/WRRKNF	https://doi.org/10.7910/DVN/WRRKNF	replicate1
LF82_256	Transfection and screening	High-content image acquisition	ImageXpress Ultra	Molecular Devices	LF82_256_Set2_Rep1	Set2_Part1_Rep1_x.zip	Harvard Dataverse	doi:10.7910/DVN/YB2L5A	https://doi.org/10.7910/DVN/YB2L5A	Data analysis	doi:10.7910/DVN/WRRKNF	Harvard Dataverse	doi:10.7910/DVN/WRRKNF	https://doi.org/10.7910/DVN/WRRKNF	replicate1
LF82_259	Transfection and screening	High-content image acquisition	ImageXpress Ultra	Molecular Devices	LF82_259_Set2_Rep1	Set2_Part1_Rep1_x.zip	Harvard Dataverse	doi:10.7910/DVN/YB2L5A	https://doi.org/10.7910/DVN/YB2L5A	Data analysis	doi:10.7910/DVN/WRRKNF	Harvard Dataverse	doi:10.7910/DVN/WRRKNF	https://doi.org/10.7910/DVN/WRRKNF	replicate1
LF82_282	Transfection and screening	High-content image acquisition	ImageXpress Ultra	Molecular Devices	LF82_282_Set2_Rep1	Set2_Part1_Rep1_x.zip	Harvard Dataverse	doi:10.7910/DVN/YB2L5A	https://doi.org/10.7910/DVN/YB2L5A	Data analysis	doi:10.7910/DVN/WRRKNF	Harvard Dataverse	doi:10.7910/DVN/WRRKNF	https://doi.org/10.7910/DVN/WRRKNF	replicate1
LF82_316	Transfection and screening	High-content image acquisition	ImageXpress Ultra	Molecular Devices	LF82_316_Set2_Rep1	Set2_Part1_Rep1_x.zip	Harvard Dataverse	doi:10.7910/DVN/YB2L5A	https://doi.org/10.7910/DVN/YB2L5A	Data analysis	doi:10.7910/DVN/WRRKNF	Harvard Dataverse	doi:10.7910/DVN/WRRKNF	https://doi.org/10.7910/DVN/WRRKNF	replicate1
LF82_317	Transfection and screening	High-content image acquisition	ImageXpress Ultra	Molecular Devices	LF82_317_Set2_Rep1	Set2_Part1_Rep1_x.zip	Harvard Dataverse	doi:10.7910/DVN/YB2L5A	https://doi.org/10.7910/DVN/YB2L5A	Data analysis	doi:10.7910/DVN/WRRKNF	Harvard Dataverse	doi:10.7910/DVN/WRRKNF	https://doi.org/10.7910/DVN/WRRKNF	replicate1
LF82_318	Transfection and screening	High-content image acquisition	ImageXpress Ultra	Molecular Devices	LF82_318_Set2_Rep1	Set2_Part1_Rep1_x.zip	Harvard Dataverse	doi:10.7910/DVN/YB2L5A	https://doi.org/10.7910/DVN/YB2L5A	Data analysis	doi:10.7910/DVN/WRRKNF	Harvard Dataverse	doi:10.7910/DVN/WRRKNF	https://doi.org/10.7910/DVN/WRRKNF	replicate1
LF82_320	Transfection and screening	High-content image acquisition	ImageXpress Ultra	Molecular Devices	LF82_320_Set2_Rep1	Set2_Part1_Rep1_x.zip	Harvard Dataverse	doi:10.7910/DVN/YB2L5A	https://doi.org/10.7910/DVN/YB2L5A	Data analysis	doi:10.7910/DVN/WRRKNF	Harvard Dataverse	doi:10.7910/DVN/WRRKNF	https://doi.org/10.7910/DVN/WRRKNF	replicate1
LF82_322	Transfection and screening	High-content image acquisition	ImageXpress Ultra	Molecular Devices	LF82_322_Set2_Rep1	Set2_Part1_Rep1_x.zip	Harvard Dataverse	doi:10.7910/DVN/YB2L5A	https://doi.org/10.7910/DVN/YB2L5A	Data analysis	doi:10.7910/DVN/WRRKNF	Harvard Dataverse	doi:10.7910/DVN/WRRKNF	https://doi.org/10.7910/DVN/WRRKNF	replicate1
LF82_324	Transfection and screening	High-content image acquisition	ImageXpress Ultra	Molecular Devices	LF82_324_Set2_Rep1	Set2_Part1_Rep1_x.zip	Harvard Dataverse	doi:10.7910/DVN/YB2L5A	https://doi.org/10.7910/DVN/YB2L5A	Data analysis	doi:10.7910/DVN/WRRKNF	Harvard Dataverse	doi:10.7910/DVN/WRRKNF	https://doi.org/10.7910/DVN/WRRKNF	replicate1
LF82_352	Transfection and screening	High-content image acquisition	ImageXpress Ultra	Molecular Devices	LF82_352_Set2_Rep1	Set2_Part1_Rep1_x.zip	Harvard Dataverse	doi:10.7910/DVN/YB2L5A	https://doi.org/10.7910/DVN/YB2L5A	Data analysis	doi:10.7910/DVN/WRRKNF	Harvard Dataverse	doi:10.7910/DVN/WRRKNF	https://doi.org/10.7910/DVN/WRRKNF	replicate1
LF82_354	Transfection and screening	High-content image acquisition	ImageXpress Ultra	Molecular Devices	LF82_354_Set2_Rep1	Set2_Part1_Rep1_x.zip	Harvard Dataverse	doi:10.7910/DVN/YB2L5A	https://doi.org/10.7910/DVN/YB2L5A	Data analysis	doi:10.7910/DVN/WRRKNF	Harvard Dataverse	doi:10.7910/DVN/WRRKNF	https://doi.org/10.7910/DVN/WRRKNF	replicate1
LF82_373	Transfection and screening	High-content image acquisition	ImageXpress Ultra	Molecular Devices	LF82_373_Set2_Rep1	Set2_Part1_Rep1_x.zip	Harvard Dataverse	doi:10.7910/DVN/YB2L5A	https://doi.org/10.7910/DVN/YB2L5A	Data analysis	doi:10.7910/DVN/WRRKNF	Harvard Dataverse	doi:10.7910/DVN/WRRKNF	https://doi.org/10.7910/DVN/WRRKNF	replicate1
LF82_436	Transfection and screening	High-content image acquisition	ImageXpress Ultra	Molecular Devices	LF82_436_Set2_Rep1	Set2_Part1_Rep1_x.zip	Harvard Dataverse	doi:10.7910/DVN/YB2L5A	https://doi.org/10.7910/DVN/YB2L5A	Data analysis	doi:10.7910/DVN/WRRKNF	Harvard Dataverse	doi:10.7910/DVN/WRRKNF	https://doi.org/10.7910/DVN/WRRKNF	replicate1
LF82_437	Transfection and screening	High-content image acquisition	ImageXpress Ultra	Molecular Devices	LF82_437_Set2_Rep1	Set2_Part1_Rep1_x.zip	Harvard Dataverse	doi:10.7910/DVN/YB2L5A	https://doi.org/10.7910/DVN/YB2L5A	Data analysis	doi:10.7910/DVN/WRRKNF	Harvard Dataverse	doi:10.7910/DVN/WRRKNF	https://doi.org/10.7910/DVN/WRRKNF	replicate1
LF82_467	Transfection and screening	High-content image acquisition	ImageXpress Ultra	Molecular Devices	LF82_467_Set2_Rep1	Set2_Part1_Rep1_x.zip	Harvard Dataverse	doi:10.7910/DVN/YB2L5A	https://doi.org/10.7910/DVN/YB2L5A	Data analysis	doi:10.7910/DVN/WRRKNF	Harvard Dataverse	doi:10.7910/DVN/WRRKNF	https://doi.org/10.7910/DVN/WRRKNF	replicate1
LF82_469	Transfection and screening	High-content image acquisition	ImageXpress Ultra	Molecular Devices	LF82_469_Set2_Rep1	Set2_Part1_Rep1_x.zip	Harvard Dataverse	doi:10.7910/DVN/YB2L5A	https://doi.org/10.7910/DVN/YB2L5A	Data analysis	doi:10.7910/DVN/WRRKNF	Harvard Dataverse	doi:10.7910/DVN/WRRKNF	https://doi.org/10.7910/DVN/WRRKNF	replicate1
LF82_471	Transfection and screening	High-content image acquisition	ImageXpress Ultra	Molecular Devices	LF82_471_Set2_Rep1	Set2_Part1_Rep1_x.zip	Harvard Dataverse	doi:10.7910/DVN/YB2L5A	https://doi.org/10.7910/DVN/YB2L5A	Data analysis	doi:10.7910/DVN/WRRKNF	Harvard Dataverse	doi:10.7910/DVN/WRRKNF	https://doi.org/10.7910/DVN/WRRKNF	replicate1
LF82_499	Transfection and screening	High-content image acquisition	ImageXpress Ultra	Molecular Devices	LF82_499_Set2_Rep1	Set2_Part1_Rep1_x.zip	Harvard Dataverse	doi:10.7910/DVN/YB2L5A	https://doi.org/10.7910/DVN/YB2L5A	Data analysis	doi:10.7910/DVN/WRRKNF	Harvard Dataverse	doi:10.7910/DVN/WRRKNF	https://doi.org/10.7910/DVN/WRRKNF	replicate1
LF82_534	Transfection and screening	High-content image acquisition	ImageXpress Ultra	Molecular Devices	LF82_534_Set2_Rep1	Set2_Part1_Rep1_x.zip	Harvard Dataverse	doi:10.7910/DVN/YB2L5A	https://doi.org/10.7910/DVN/YB2L5A	Data analysis	doi:10.7910/DVN/WRRKNF	Harvard Dataverse	doi:10.7910/DVN/WRRKNF	https://doi.org/10.7910/DVN/WRRKNF	replicate1
LF82_538	Transfection and screening	High-content image acquisition	ImageXpress Ultra	Molecular Devices	LF82_538_Set2_Rep1	Set2_Part1_Rep1_x.zip	Harvard Dataverse	doi:10.7910/DVN/YB2L5A	https://doi.org/10.7910/DVN/YB2L5A	Data analysis	doi:10.7910/DVN/WRRKNF	Harvard Dataverse	doi:10.7910/DVN/WRRKNF	https://doi.org/10.7910/DVN/WRRKNF	replicate1
LF82_0557	Transfection and screening	High-content image acquisition	ImageXpress Ultra	Molecular Devices	LF82_0557_Set2_Rep1	Set2_Part1_Rep1_x.zip	Harvard Dataverse	doi:10.7910/DVN/YB2L5A	https://doi.org/10.7910/DVN/YB2L5A	Data analysis	doi:10.7910/DVN/WRRKNF	Harvard Dataverse	doi:10.7910/DVN/WRRKNF	https://doi.org/10.7910/DVN/WRRKNF	replicate1
LF82_582	Transfection and screening	High-content image acquisition	ImageXpress Ultra	Molecular Devices	LF82_582_Set2_Rep1	Set2_Part1_Rep1_x.zip	Harvard Dataverse	doi:10.7910/DVN/YB2L5A	https://doi.org/10.7910/DVN/YB2L5A	Data analysis	doi:10.7910/DVN/WRRKNF	Harvard Dataverse	doi:10.7910/DVN/WRRKNF	https://doi.org/10.7910/DVN/WRRKNF	replicate1
LF82_605	Transfection and screening	High-content image acquisition	ImageXpress Ultra	Molecular Devices	LF82_605_Set2_Rep1	Set2_Part2_Rep1_x.zip	Harvard Dataverse	doi:10.7910/DVN/YB2L5A	https://doi.org/10.7910/DVN/YB2L5A	Data analysis	doi:10.7910/DVN/WRRKNF	Harvard Dataverse	doi:10.7910/DVN/WRRKNF	https://doi.org/10.7910/DVN/WRRKNF	replicate1
LF82_658	Transfection and screening	High-content image acquisition	ImageXpress Ultra	Molecular Devices	LF82_658_Set2_Rep1	Set2_Part2_Rep1_x.zip	Harvard Dataverse	doi:10.7910/DVN/YB2L5A	https://doi.org/10.7910/DVN/YB2L5A	Data analysis	doi:10.7910/DVN/WRRKNF	Harvard Dataverse	doi:10.7910/DVN/WRRKNF	https://doi.org/10.7910/DVN/WRRKNF	replicate1
LF82_663	Transfection and screening	High-content image acquisition	ImageXpress Ultra	Molecular Devices	LF82_663_Set2_Rep1	Set2_Part2_Rep1_x.zip	Harvard Dataverse	doi:10.7910/DVN/YB2L5A	https://doi.org/10.7910/DVN/YB2L5A	Data analysis	doi:10.7910/DVN/WRRKNF	Harvard Dataverse	doi:10.7910/DVN/WRRKNF	https://doi.org/10.7910/DVN/WRRKNF	replicate1
LF82_664	Transfection and screening	High-content image acquisition	ImageXpress Ultra	Molecular Devices	LF82_664_Set2_Rep1	Set2_Part2_Rep1_x.zip	Harvard Dataverse	doi:10.7910/DVN/YB2L5A	https://doi.org/10.7910/DVN/YB2L5A	Data analysis	doi:10.7910/DVN/WRRKNF	Harvard Dataverse	doi:10.7910/DVN/WRRKNF	https://doi.org/10.7910/DVN/WRRKNF	replicate1
LF82_665	Transfection and screening	High-content image acquisition	ImageXpress Ultra	Molecular Devices	LF82_665_Set2_Rep1	Set2_Part2_Rep1_x.zip	Harvard Dataverse	doi:10.7910/DVN/YB2L5A	https://doi.org/10.7910/DVN/YB2L5A	Data analysis	doi:10.7910/DVN/WRRKNF	Harvard Dataverse	doi:10.7910/DVN/WRRKNF	https://doi.org/10.7910/DVN/WRRKNF	replicate1
LF82_666	Transfection and screening	High-content image acquisition	ImageXpress Ultra	Molecular Devices	LF82_666_Set2_Rep1	Set2_Part2_Rep1_x.zip	Harvard Dataverse	doi:10.7910/DVN/YB2L5A	https://doi.org/10.7910/DVN/YB2L5A	Data analysis	doi:10.7910/DVN/WRRKNF	Harvard Dataverse	doi:10.7910/DVN/WRRKNF	https://doi.org/10.7910/DVN/WRRKNF	replicate1
LF82_670	Transfection and screening	High-content image acquisition	ImageXpress Ultra	Molecular Devices	LF82_670_Set2_Rep1	Set2_Part2_Rep1_x.zip	Harvard Dataverse	doi:10.7910/DVN/YB2L5A	https://doi.org/10.7910/DVN/YB2L5A	Data analysis	doi:10.7910/DVN/WRRKNF	Harvard Dataverse	doi:10.7910/DVN/WRRKNF	https://doi.org/10.7910/DVN/WRRKNF	replicate1
LF82_672	Transfection and screening	High-content image acquisition	ImageXpress Ultra	Molecular Devices	LF82_672_Set2_Rep1	Set2_Part2_Rep1_x.zip	Harvard Dataverse	doi:10.7910/DVN/YB2L5A	https://doi.org/10.7910/DVN/YB2L5A	Data analysis	doi:10.7910/DVN/WRRKNF	Harvard Dataverse	doi:10.7910/DVN/WRRKNF	https://doi.org/10.7910/DVN/WRRKNF	replicate1
LF82_673	Transfection and screening	High-content image acquisition	ImageXpress Ultra	Molecular Devices	LF82_673_Set2_Rep1	Set2_Part2_Rep1_x.zip	Harvard Dataverse	doi:10.7910/DVN/YB2L5A	https://doi.org/10.7910/DVN/YB2L5A	Data analysis	doi:10.7910/DVN/WRRKNF	Harvard Dataverse	doi:10.7910/DVN/WRRKNF	https://doi.org/10.7910/DVN/WRRKNF	replicate1
LF82_674	Transfection and screening	High-content image acquisition	ImageXpress Ultra	Molecular Devices	LF82_674_Set2_Rep1	Set2_Part2_Rep1_x.zip	Harvard Dataverse	doi:10.7910/DVN/YB2L5A	https://doi.org/10.7910/DVN/YB2L5A	Data analysis	doi:10.7910/DVN/WRRKNF	Harvard Dataverse	doi:10.7910/DVN/WRRKNF	https://doi.org/10.7910/DVN/WRRKNF	replicate1
LF82_678	Transfection and screening	High-content image acquisition	ImageXpress Ultra	Molecular Devices	LF82_678_Set2_Rep1	Set2_Part2_Rep1_x.zip	Harvard Dataverse	doi:10.7910/DVN/YB2L5A	https://doi.org/10.7910/DVN/YB2L5A	Data analysis	doi:10.7910/DVN/WRRKNF	Harvard Dataverse	doi:10.7910/DVN/WRRKNF	https://doi.org/10.7910/DVN/WRRKNF	replicate1
LF82_684	Transfection and screening	High-content image acquisition	ImageXpress Ultra	Molecular Devices	LF82_684_Set2_Rep1	Set2_Part2_Rep1_x.zip	Harvard Dataverse	doi:10.7910/DVN/YB2L5A	https://doi.org/10.7910/DVN/YB2L5A	Data analysis	doi:10.7910/DVN/WRRKNF	Harvard Dataverse	doi:10.7910/DVN/WRRKNF	https://doi.org/10.7910/DVN/WRRKNF	replicate1
LF82_687	Transfection and screening	High-content image acquisition	ImageXpress Ultra	Molecular Devices	LF82_687_Set2_Rep1	Set2_Part2_Rep1_x.zip	Harvard Dataverse	doi:10.7910/DVN/YB2L5A	https://doi.org/10.7910/DVN/YB2L5A	Data analysis	doi:10.7910/DVN/WRRKNF	Harvard Dataverse	doi:10.7910/DVN/WRRKNF	https://doi.org/10.7910/DVN/WRRKNF	replicate1
LF82_693	Transfection and screening	High-content image acquisition	ImageXpress Ultra	Molecular Devices	LF82_693_Set2_Rep1	Set2_Part2_Rep1_x.zip	Harvard Dataverse	doi:10.7910/DVN/YB2L5A	https://doi.org/10.7910/DVN/YB2L5A	Data analysis	doi:10.7910/DVN/WRRKNF	Harvard Dataverse	doi:10.7910/DVN/WRRKNF	https://doi.org/10.7910/DVN/WRRKNF	replicate1
LF82_695	Transfection and screening	High-content image acquisition	ImageXpress Ultra	Molecular Devices	LF82_695_Set2_Rep1	Set2_Part2_Rep1_x.zip	Harvard Dataverse	doi:10.7910/DVN/YB2L5A	https://doi.org/10.7910/DVN/YB2L5A	Data analysis	doi:10.7910/DVN/WRRKNF	Harvard Dataverse	doi:10.7910/DVN/WRRKNF	https://doi.org/10.7910/DVN/WRRKNF	replicate1
LF82_700	Transfection and screening	High-content image acquisition	ImageXpress Ultra	Molecular Devices	LF82_700_Set2_Rep1	Set2_Part2_Rep1_x.zip	Harvard Dataverse	doi:10.7910/DVN/YB2L5A	https://doi.org/10.7910/DVN/YB2L5A	Data analysis	doi:10.7910/DVN/WRRKNF	Harvard Dataverse	doi:10.7910/DVN/WRRKNF	https://doi.org/10.7910/DVN/WRRKNF	replicate1
LF82_701	Transfection and screening	High-content image acquisition	ImageXpress Ultra	Molecular Devices	LF82_701_Set2_Rep1	Set2_Part2_Rep1_x.zip	Harvard Dataverse	doi:10.7910/DVN/YB2L5A	https://doi.org/10.7910/DVN/YB2L5A	Data analysis	doi:10.7910/DVN/WRRKNF	Harvard Dataverse	doi:10.7910/DVN/WRRKNF	https://doi.org/10.7910/DVN/WRRKNF	replicate1
LF82_702	Transfection and screening	High-content image acquisition	ImageXpress Ultra	Molecular Devices	LF82_702_Set2_Rep1	Set2_Part2_Rep1_x.zip	Harvard Dataverse	doi:10.7910/DVN/YB2L5A	https://doi.org/10.7910/DVN/YB2L5A	Data analysis	doi:10.7910/DVN/WRRKNF	Harvard Dataverse	doi:10.7910/DVN/WRRKNF	https://doi.org/10.7910/DVN/WRRKNF	replicate1
LF82_705	Transfection and screening	High-content image acquisition	ImageXpress Ultra	Molecular Devices	LF82_705_Set2_Rep1	Set2_Part2_Rep1_x.zip	Harvard Dataverse	doi:10.7910/DVN/YB2L5A	https://doi.org/10.7910/DVN/YB2L5A	Data analysis	doi:10.7910/DVN/WRRKNF	Harvard Dataverse	doi:10.7910/DVN/WRRKNF	https://doi.org/10.7910/DVN/WRRKNF	replicate1
LF82_720	Transfection and screening	High-content image acquisition	ImageXpress Ultra	Molecular Devices	LF82_720_Set2_Rep1	Set2_Part2_Rep1_x.zip	Harvard Dataverse	doi:10.7910/DVN/YB2L5A	https://doi.org/10.7910/DVN/YB2L5A	Data analysis	doi:10.7910/DVN/WRRKNF	Harvard Dataverse	doi:10.7910/DVN/WRRKNF	https://doi.org/10.7910/DVN/WRRKNF	replicate1
LF82_725	Transfection and screening	High-content image acquisition	ImageXpress Ultra	Molecular Devices	LF82_725_Set2_Rep1	Set2_Part2_Rep1_x.zip	Harvard Dataverse	doi:10.7910/DVN/YB2L5A	https://doi.org/10.7910/DVN/YB2L5A	Data analysis	doi:10.7910/DVN/WRRKNF	Harvard Dataverse	doi:10.7910/DVN/WRRKNF	https://doi.org/10.7910/DVN/WRRKNF	replicate1
LF82_727	Transfection and screening	High-content image acquisition	ImageXpress Ultra	Molecular Devices	LF82_727_Set2_Rep1	Set2_Part2_Rep1_x.zip	Harvard Dataverse	doi:10.7910/DVN/YB2L5A	https://doi.org/10.7910/DVN/YB2L5A	Data analysis	doi:10.7910/DVN/WRRKNF	Harvard Dataverse	doi:10.7910/DVN/WRRKNF	https://doi.org/10.7910/DVN/WRRKNF	replicate1
LF82_728	Transfection and screening	High-content image acquisition	ImageXpress Ultra	Molecular Devices	LF82_728_Set2_Rep1	Set2_Part2_Rep1_x.zip	Harvard Dataverse	doi:10.7910/DVN/YB2L5A	https://doi.org/10.7910/DVN/YB2L5A	Data analysis	doi:10.7910/DVN/WRRKNF	Harvard Dataverse	doi:10.7910/DVN/WRRKNF	https://doi.org/10.7910/DVN/WRRKNF	replicate1
LF82_730	Transfection and screening	High-content image acquisition	ImageXpress Ultra	Molecular Devices	LF82_730_Set2_Rep1	Set2_Part2_Rep1_x.zip	Harvard Dataverse	doi:10.7910/DVN/YB2L5A	https://doi.org/10.7910/DVN/YB2L5A	Data analysis	doi:10.7910/DVN/WRRKNF	Harvard Dataverse	doi:10.7910/DVN/WRRKNF	https://doi.org/10.7910/DVN/WRRKNF	replicate1
LF82_731	Transfection and screening	High-content image acquisition	ImageXpress Ultra	Molecular Devices	LF82_731_Set2_Rep1	Set2_Part2_Rep1_x.zip	Harvard Dataverse	doi:10.7910/DVN/YB2L5A	https://doi.org/10.7910/DVN/YB2L5A	Data analysis	doi:10.7910/DVN/WRRKNF	Harvard Dataverse	doi:10.7910/DVN/WRRKNF	https://doi.org/10.7910/DVN/WRRKNF	replicate1
LF82_732	Transfection and screening	High-content image acquisition	ImageXpress Ultra	Molecular Devices	LF82_732_Set2_Rep1	Set2_Part2_Rep1_x.zip	Harvard Dataverse	doi:10.7910/DVN/YB2L5A	https://doi.org/10.7910/DVN/YB2L5A	Data analysis	doi:10.7910/DVN/WRRKNF	Harvard Dataverse	doi:10.7910/DVN/WRRKNF	https://doi.org/10.7910/DVN/WRRKNF	replicate1
LF82_773	Transfection and screening	High-content image acquisition	ImageXpress Ultra	Molecular Devices	LF82_773_Set2_Rep1	Set2_Part2_Rep1_x.zip	Harvard Dataverse	doi:10.7910/DVN/YB2L5A	https://doi.org/10.7910/DVN/YB2L5A	Data analysis	doi:10.7910/DVN/WRRKNF	Harvard Dataverse	doi:10.7910/DVN/WRRKNF	https://doi.org/10.7910/DVN/WRRKNF	replicate1
LF82_777	Transfection and screening	High-content image acquisition	ImageXpress Ultra	Molecular Devices	LF82_777_Set2_Rep1	Set2_Part2_Rep1_x.zip	Harvard Dataverse	doi:10.7910/DVN/YB2L5A	https://doi.org/10.7910/DVN/YB2L5A	Data analysis	doi:10.7910/DVN/WRRKNF	Harvard Dataverse	doi:10.7910/DVN/WRRKNF	https://doi.org/10.7910/DVN/WRRKNF	replicate1
LF82_779	Transfection and screening	High-content image acquisition	ImageXpress Ultra	Molecular Devices	LF82_779_Set2_Rep1	Set2_Part2_Rep1_x.zip	Harvard Dataverse	doi:10.7910/DVN/YB2L5A	https://doi.org/10.7910/DVN/YB2L5A	Data analysis	doi:10.7910/DVN/WRRKNF	Harvard Dataverse	doi:10.7910/DVN/WRRKNF	https://doi.org/10.7910/DVN/WRRKNF	replicate1
LF82_781	Transfection and screening	High-content image acquisition	ImageXpress Ultra	Molecular Devices	LF82_781_Set2_Rep1	Set2_Part2_Rep1_x.zip	Harvard Dataverse	doi:10.7910/DVN/YB2L5A	https://doi.org/10.7910/DVN/YB2L5A	Data analysis	doi:10.7910/DVN/WRRKNF	Harvard Dataverse	doi:10.7910/DVN/WRRKNF	https://doi.org/10.7910/DVN/WRRKNF	replicate1
LF82_312	Transfection and screening	High-content image acquisition	ImageXpress Ultra	Molecular Devices	LF82_312_Set2_Rep1	Set2_Part2_Rep1_x.zip	Harvard Dataverse	doi:10.7910/DVN/YB2L5A	https://doi.org/10.7910/DVN/YB2L5A	Data analysis	doi:10.7910/DVN/WRRKNF	Harvard Dataverse	doi:10.7910/DVN/WRRKNF	https://doi.org/10.7910/DVN/WRRKNF	replicate1
LF82_140	Transfection and screening	High-content image acquisition	ImageXpress Ultra	Molecular Devices	LF82_140_Set2_Rep1	Set2_Part2_Rep1_x.zip	Harvard Dataverse	doi:10.7910/DVN/YB2L5A	https://doi.org/10.7910/DVN/YB2L5A	Data analysis	doi:10.7910/DVN/WRRKNF	Harvard Dataverse	doi:10.7910/DVN/WRRKNF	https://doi.org/10.7910/DVN/WRRKNF	replicate1
LF82_260	Transfection and screening	High-content image acquisition	ImageXpress Ultra	Molecular Devices	LF82_260_Set2_Rep1	Set2_Part2_Rep1_x.zip	Harvard Dataverse	doi:10.7910/DVN/YB2L5A	https://doi.org/10.7910/DVN/YB2L5A	Data analysis	doi:10.7910/DVN/WRRKNF	Harvard Dataverse	doi:10.7910/DVN/WRRKNF	https://doi.org/10.7910/DVN/WRRKNF	replicate1
LF82_378	Transfection and screening	High-content image acquisition	ImageXpress Ultra	Molecular Devices	LF82_378_Set2_Rep1	Set2_Part2_Rep1_x.zip	Harvard Dataverse	doi:10.7910/DVN/YB2L5A	https://doi.org/10.7910/DVN/YB2L5A	Data analysis	doi:10.7910/DVN/WRRKNF	Harvard Dataverse	doi:10.7910/DVN/WRRKNF	https://doi.org/10.7910/DVN/WRRKNF	replicate1
LF82_602	Transfection and screening	High-content image acquisition	ImageXpress Ultra	Molecular Devices	LF82_602_Set2_Rep1	Set2_Part2_Rep1_x.zip	Harvard Dataverse	doi:10.7910/DVN/YB2L5A	https://doi.org/10.7910/DVN/YB2L5A	Data analysis	doi:10.7910/DVN/WRRKNF	Harvard Dataverse	doi:10.7910/DVN/WRRKNF	https://doi.org/10.7910/DVN/WRRKNF	replicate1
LF82_675	Transfection and screening	High-content image acquisition	ImageXpress Ultra	Molecular Devices	LF82_675_Set2_Rep1	Set2_Part2_Rep1_x.zip	Harvard Dataverse	doi:10.7910/DVN/YB2L5A	https://doi.org/10.7910/DVN/YB2L5A	Data analysis	doi:10.7910/DVN/WRRKNF	Harvard Dataverse	doi:10.7910/DVN/WRRKNF	https://doi.org/10.7910/DVN/WRRKNF	replicate1
LF82_723	Transfection and screening	High-content image acquisition	ImageXpress Ultra	Molecular Devices	LF82_723_Set2_Rep1	Set2_Part2_Rep1_x.zip	Harvard Dataverse	doi:10.7910/DVN/YB2L5A	https://doi.org/10.7910/DVN/YB2L5A	Data analysis	doi:10.7910/DVN/WRRKNF	Harvard Dataverse	doi:10.7910/DVN/WRRKNF	https://doi.org/10.7910/DVN/WRRKNF	replicate1
LF82_790	Transfection and screening	High-content image acquisition	ImageXpress Ultra	Molecular Devices	LF82_790_Set2_Rep1	Set2_Part2_Rep1_x.zip	Harvard Dataverse	doi:10.7910/DVN/YB2L5A	https://doi.org/10.7910/DVN/YB2L5A	Data analysis	doi:10.7910/DVN/WRRKNF	Harvard Dataverse	doi:10.7910/DVN/WRRKNF	https://doi.org/10.7910/DVN/WRRKNF	replicate1
LF82_785	Transfection and screening	High-content image acquisition	ImageXpress Ultra	Molecular Devices	LF82_785_Set2_Rep1	Set2_Part2_Rep1_x.zip	Harvard Dataverse	doi:10.7910/DVN/YB2L5A	https://doi.org/10.7910/DVN/YB2L5A	Data analysis	doi:10.7910/DVN/WRRKNF	Harvard Dataverse	doi:10.7910/DVN/WRRKNF	https://doi.org/10.7910/DVN/WRRKNF	replicate1
LF82_147	Transfection and screening	High-content image acquisition	ImageXpress Ultra	Molecular Devices	LF82_147_Set2_Rep1	Set2_Part2_Rep1_x.zip	Harvard Dataverse	doi:10.7910/DVN/YB2L5A	https://doi.org/10.7910/DVN/YB2L5A	Data analysis	doi:10.7910/DVN/WRRKNF	Harvard Dataverse	doi:10.7910/DVN/WRRKNF	https://doi.org/10.7910/DVN/WRRKNF	replicate1
LF82_261	Transfection and screening	High-content image acquisition	ImageXpress Ultra	Molecular Devices	LF82_261_Set2_Rep1	Set2_Part2_Rep1_x.zip	Harvard Dataverse	doi:10.7910/DVN/YB2L5A	https://doi.org/10.7910/DVN/YB2L5A	Data analysis	doi:10.7910/DVN/WRRKNF	Harvard Dataverse	doi:10.7910/DVN/WRRKNF	https://doi.org/10.7910/DVN/WRRKNF	replicate1
LF82_398	Transfection and screening	High-content image acquisition	ImageXpress Ultra	Molecular Devices	LF82_398_Set2_Rep1	Set2_Part2_Rep1_x.zip	Harvard Dataverse	doi:10.7910/DVN/YB2L5A	https://doi.org/10.7910/DVN/YB2L5A	Data analysis	doi:10.7910/DVN/WRRKNF	Harvard Dataverse	doi:10.7910/DVN/WRRKNF	https://doi.org/10.7910/DVN/WRRKNF	replicate1
LF82_604	Transfection and screening	High-content image acquisition	ImageXpress Ultra	Molecular Devices	LF82_604_Set2_Rep1	Set2_Part2_Rep1_x.zip	Harvard Dataverse	doi:10.7910/DVN/YB2L5A	https://doi.org/10.7910/DVN/YB2L5A	Data analysis	doi:10.7910/DVN/WRRKNF	Harvard Dataverse	doi:10.7910/DVN/WRRKNF	https://doi.org/10.7910/DVN/WRRKNF	replicate1
LF82_676	Transfection and screening	High-content image acquisition	ImageXpress Ultra	Molecular Devices	LF82_676_Set2_Rep1	Set2_Part2_Rep1_x.zip	Harvard Dataverse	doi:10.7910/DVN/YB2L5A	https://doi.org/10.7910/DVN/YB2L5A	Data analysis	doi:10.7910/DVN/WRRKNF	Harvard Dataverse	doi:10.7910/DVN/WRRKNF	https://doi.org/10.7910/DVN/WRRKNF	replicate1
LF82_724	Transfection and screening	High-content image acquisition	ImageXpress Ultra	Molecular Devices	LF82_724_Set2_Rep1	Set2_Part2_Rep1_x.zip	Harvard Dataverse	doi:10.7910/DVN/YB2L5A	https://doi.org/10.7910/DVN/YB2L5A	Data analysis	doi:10.7910/DVN/WRRKNF	Harvard Dataverse	doi:10.7910/DVN/WRRKNF	https://doi.org/10.7910/DVN/WRRKNF	replicate1
LF82_797	Transfection and screening	High-content image acquisition	ImageXpress Ultra	Molecular Devices	LF82_797_Set2_Rep1	Set2_Part2_Rep1_x.zip	Harvard Dataverse	doi:10.7910/DVN/YB2L5A	https://doi.org/10.7910/DVN/YB2L5A	Data analysis	doi:10.7910/DVN/WRRKNF	Harvard Dataverse	doi:10.7910/DVN/WRRKNF	https://doi.org/10.7910/DVN/WRRKNF	replicate1
LF82_799	Transfection and screening	High-content image acquisition	ImageXpress Ultra	Molecular Devices	LF82_799_Set3_Rep1	Set3_Part1_Rep1_x.zip	Harvard Dataverse	doi:10.7910/DVN/YB2L5A	https://doi.org/10.7910/DVN/YB2L5A	Data analysis	doi:10.7910/DVN/WRRKNF	Harvard Dataverse	doi:10.7910/DVN/WRRKNF	https://doi.org/10.7910/DVN/WRRKNF	replicate1
LF82_805	Transfection and screening	High-content image acquisition	ImageXpress Ultra	Molecular Devices	LF82_805_Set3_Rep1	Set3_Part1_Rep1_x.zip	Harvard Dataverse	doi:10.7910/DVN/YB2L5A	https://doi.org/10.7910/DVN/YB2L5A	Data analysis	doi:10.7910/DVN/WRRKNF	Harvard Dataverse	doi:10.7910/DVN/WRRKNF	https://doi.org/10.7910/DVN/WRRKNF	replicate1
LF82_806	Transfection and screening	High-content image acquisition	ImageXpress Ultra	Molecular Devices	LF82_806_Set3_Rep1	Set3_Part1_Rep1_x.zip	Harvard Dataverse	doi:10.7910/DVN/YB2L5A	https://doi.org/10.7910/DVN/YB2L5A	Data analysis	doi:10.7910/DVN/WRRKNF	Harvard Dataverse	doi:10.7910/DVN/WRRKNF	https://doi.org/10.7910/DVN/WRRKNF	replicate1
LF82_807	Transfection and screening	High-content image acquisition	ImageXpress Ultra	Molecular Devices	LF82_807_Set3_Rep1	Set3_Part1_Rep1_x.zip	Harvard Dataverse	doi:10.7910/DVN/YB2L5A	https://doi.org/10.7910/DVN/YB2L5A	Data analysis	doi:10.7910/DVN/WRRKNF	Harvard Dataverse	doi:10.7910/DVN/WRRKNF	https://doi.org/10.7910/DVN/WRRKNF	replicate1
LF82_810	Transfection and screening	High-content image acquisition	ImageXpress Ultra	Molecular Devices	LF82_810_Set3_Rep1	Set3_Part1_Rep1_x.zip	Harvard Dataverse	doi:10.7910/DVN/YB2L5A	https://doi.org/10.7910/DVN/YB2L5A	Data analysis	doi:10.7910/DVN/WRRKNF	Harvard Dataverse	doi:10.7910/DVN/WRRKNF	https://doi.org/10.7910/DVN/WRRKNF	replicate1
LF82_136	Transfection and screening	High-content image acquisition	ImageXpress Ultra	Molecular Devices	LF82_136_Set3_Rep1	Set3_Part1_Rep1_x.zip	Harvard Dataverse	doi:10.7910/DVN/YB2L5A	https://doi.org/10.7910/DVN/YB2L5A	Data analysis	doi:10.7910/DVN/WRRKNF	Harvard Dataverse	doi:10.7910/DVN/WRRKNF	https://doi.org/10.7910/DVN/WRRKNF	replicate1
LF82_313	Transfection and screening	High-content image acquisition	ImageXpress Ultra	Molecular Devices	LF82_313_Set3_Rep1	Set3_Part1_Rep1_x.zip	Harvard Dataverse	doi:10.7910/DVN/YB2L5A	https://doi.org/10.7910/DVN/YB2L5A	Data analysis	doi:10.7910/DVN/WRRKNF	Harvard Dataverse	doi:10.7910/DVN/WRRKNF	https://doi.org/10.7910/DVN/WRRKNF	replicate1
LF82_440	Transfection and screening	High-content image acquisition	ImageXpress Ultra	Molecular Devices	LF82_440_Set3_Rep1	Set3_Part1_Rep1_x.zip	Harvard Dataverse	doi:10.7910/DVN/YB2L5A	https://doi.org/10.7910/DVN/YB2L5A	Data analysis	doi:10.7910/DVN/WRRKNF	Harvard Dataverse	doi:10.7910/DVN/WRRKNF	https://doi.org/10.7910/DVN/WRRKNF	replicate1
LF82_698	Transfection and screening	High-content image acquisition	ImageXpress Ultra	Molecular Devices	LF82_698_Set3_Rep1	Set3_Part1_Rep1_x.zip	Harvard Dataverse	doi:10.7910/DVN/YB2L5A	https://doi.org/10.7910/DVN/YB2L5A	Data analysis	doi:10.7910/DVN/WRRKNF	Harvard Dataverse	doi:10.7910/DVN/WRRKNF	https://doi.org/10.7910/DVN/WRRKNF	replicate1
LF82_762	Transfection and screening	High-content image acquisition	ImageXpress Ultra	Molecular Devices	LF82_762_Set3_Rep1	Set3_Part1_Rep1_x.zip	Harvard Dataverse	doi:10.7910/DVN/YB2L5A	https://doi.org/10.7910/DVN/YB2L5A	Data analysis	doi:10.7910/DVN/WRRKNF	Harvard Dataverse	doi:10.7910/DVN/WRRKNF	https://doi.org/10.7910/DVN/WRRKNF	replicate1
LF82_146	Transfection and screening	High-content image acquisition	ImageXpress Ultra	Molecular Devices	LF82_146_Set3_Rep1	Set3_Part1_Rep1_x.zip	Harvard Dataverse	doi:10.7910/DVN/YB2L5A	https://doi.org/10.7910/DVN/YB2L5A	Data analysis	doi:10.7910/DVN/WRRKNF	Harvard Dataverse	doi:10.7910/DVN/WRRKNF	https://doi.org/10.7910/DVN/WRRKNF	replicate1
LF82_188	Transfection and screening	High-content image acquisition	ImageXpress Ultra	Molecular Devices	LF82_188_Set3_Rep1	Set3_Part1_Rep1_x.zip	Harvard Dataverse	doi:10.7910/DVN/YB2L5A	https://doi.org/10.7910/DVN/YB2L5A	Data analysis	doi:10.7910/DVN/WRRKNF	Harvard Dataverse	doi:10.7910/DVN/WRRKNF	https://doi.org/10.7910/DVN/WRRKNF	replicate1
LF82_252	Transfection and screening	High-content image acquisition	ImageXpress Ultra	Molecular Devices	LF82_252_Set3_Rep1	Set3_Part1_Rep1_x.zip	Harvard Dataverse	doi:10.7910/DVN/YB2L5A	https://doi.org/10.7910/DVN/YB2L5A	Data analysis	doi:10.7910/DVN/WRRKNF	Harvard Dataverse	doi:10.7910/DVN/WRRKNF	https://doi.org/10.7910/DVN/WRRKNF	replicate1
LF82_315	Transfection and screening	High-content image acquisition	ImageXpress Ultra	Molecular Devices	LF82_315_Set3_Rep1	Set3_Part1_Rep1_x.zip	Harvard Dataverse	doi:10.7910/DVN/YB2L5A	https://doi.org/10.7910/DVN/YB2L5A	Data analysis	doi:10.7910/DVN/WRRKNF	Harvard Dataverse	doi:10.7910/DVN/WRRKNF	https://doi.org/10.7910/DVN/WRRKNF	replicate1
LF82_349	Transfection and screening	High-content image acquisition	ImageXpress Ultra	Molecular Devices	LF82_349_Set3_Rep1	Set3_Part1_Rep1_x.zip	Harvard Dataverse	doi:10.7910/DVN/YB2L5A	https://doi.org/10.7910/DVN/YB2L5A	Data analysis	doi:10.7910/DVN/WRRKNF	Harvard Dataverse	doi:10.7910/DVN/WRRKNF	https://doi.org/10.7910/DVN/WRRKNF	replicate1
LF82_351	Transfection and screening	High-content image acquisition	ImageXpress Ultra	Molecular Devices	LF82_351_Set3_Rep1	Set3_Part1_Rep1_x.zip	Harvard Dataverse	doi:10.7910/DVN/YB2L5A	https://doi.org/10.7910/DVN/YB2L5A	Data analysis	doi:10.7910/DVN/WRRKNF	Harvard Dataverse	doi:10.7910/DVN/WRRKNF	https://doi.org/10.7910/DVN/WRRKNF	replicate1
LF82_356	Transfection and screening	High-content image acquisition	ImageXpress Ultra	Molecular Devices	LF82_356_Set3_Rep1	Set3_Part1_Rep1_x.zip	Harvard Dataverse	doi:10.7910/DVN/YB2L5A	https://doi.org/10.7910/DVN/YB2L5A	Data analysis	doi:10.7910/DVN/WRRKNF	Harvard Dataverse	doi:10.7910/DVN/WRRKNF	https://doi.org/10.7910/DVN/WRRKNF	replicate1
LF82_394	Transfection and screening	High-content image acquisition	ImageXpress Ultra	Molecular Devices	LF82_394_Set3_Rep1	Set3_Part1_Rep1_x.zip	Harvard Dataverse	doi:10.7910/DVN/YB2L5A	https://doi.org/10.7910/DVN/YB2L5A	Data analysis	doi:10.7910/DVN/WRRKNF	Harvard Dataverse	doi:10.7910/DVN/WRRKNF	https://doi.org/10.7910/DVN/WRRKNF	replicate1
LF82_441	Transfection and screening	High-content image acquisition	ImageXpress Ultra	Molecular Devices	LF82_441_Set3_Rep1	Set3_Part1_Rep1_x.zip	Harvard Dataverse	doi:10.7910/DVN/YB2L5A	https://doi.org/10.7910/DVN/YB2L5A	Data analysis	doi:10.7910/DVN/WRRKNF	Harvard Dataverse	doi:10.7910/DVN/WRRKNF	https://doi.org/10.7910/DVN/WRRKNF	replicate1
LF82_468	Transfection and screening	High-content image acquisition	ImageXpress Ultra	Molecular Devices	LF82_468_Set3_Rep1	Set3_Part1_Rep1_x.zip	Harvard Dataverse	doi:10.7910/DVN/YB2L5A	https://doi.org/10.7910/DVN/YB2L5A	Data analysis	doi:10.7910/DVN/WRRKNF	Harvard Dataverse	doi:10.7910/DVN/WRRKNF	https://doi.org/10.7910/DVN/WRRKNF	replicate1
LF82_607	Transfection and screening	High-content image acquisition	ImageXpress Ultra	Molecular Devices	LF82_607_Set3_Rep1	Set3_Part1_Rep1_x.zip	Harvard Dataverse	doi:10.7910/DVN/YB2L5A	https://doi.org/10.7910/DVN/YB2L5A	Data analysis	doi:10.7910/DVN/WRRKNF	Harvard Dataverse	doi:10.7910/DVN/WRRKNF	https://doi.org/10.7910/DVN/WRRKNF	replicate1
LF82_649	Transfection and screening	High-content image acquisition	ImageXpress Ultra	Molecular Devices	LF82_649_Set3_Rep1	Set3_Part1_Rep1_x.zip	Harvard Dataverse	doi:10.7910/DVN/YB2L5A	https://doi.org/10.7910/DVN/YB2L5A	Data analysis	doi:10.7910/DVN/WRRKNF	Harvard Dataverse	doi:10.7910/DVN/WRRKNF	https://doi.org/10.7910/DVN/WRRKNF	replicate1
LF82_659	Transfection and screening	High-content image acquisition	ImageXpress Ultra	Molecular Devices	LF82_659_Set3_Rep1	Set3_Part1_Rep1_x.zip	Harvard Dataverse	doi:10.7910/DVN/YB2L5A	https://doi.org/10.7910/DVN/YB2L5A	Data analysis	doi:10.7910/DVN/WRRKNF	Harvard Dataverse	doi:10.7910/DVN/WRRKNF	https://doi.org/10.7910/DVN/WRRKNF	replicate1
LF82_661	Transfection and screening	High-content image acquisition	ImageXpress Ultra	Molecular Devices	LF82_661_Set3_Rep1	Set3_Part1_Rep1_x.zip	Harvard Dataverse	doi:10.7910/DVN/YB2L5A	https://doi.org/10.7910/DVN/YB2L5A	Data analysis	doi:10.7910/DVN/WRRKNF	Harvard Dataverse	doi:10.7910/DVN/WRRKNF	https://doi.org/10.7910/DVN/WRRKNF	replicate1
LF82_667	Transfection and screening	High-content image acquisition	ImageXpress Ultra	Molecular Devices	LF82_667_Set3_Rep1	Set3_Part1_Rep1_x.zip	Harvard Dataverse	doi:10.7910/DVN/YB2L5A	https://doi.org/10.7910/DVN/YB2L5A	Data analysis	doi:10.7910/DVN/WRRKNF	Harvard Dataverse	doi:10.7910/DVN/WRRKNF	https://doi.org/10.7910/DVN/WRRKNF	replicate1
LF82_671	Transfection and screening	High-content image acquisition	ImageXpress Ultra	Molecular Devices	LF82_671_Set3_Rep1	Set3_Part1_Rep1_x.zip	Harvard Dataverse	doi:10.7910/DVN/YB2L5A	https://doi.org/10.7910/DVN/YB2L5A	Data analysis	doi:10.7910/DVN/WRRKNF	Harvard Dataverse	doi:10.7910/DVN/WRRKNF	https://doi.org/10.7910/DVN/WRRKNF	replicate1
LF82_677	Transfection and screening	High-content image acquisition	ImageXpress Ultra	Molecular Devices	LF82_677_Set3_Rep1	Set3_Part1_Rep1_x.zip	Harvard Dataverse	doi:10.7910/DVN/YB2L5A	https://doi.org/10.7910/DVN/YB2L5A	Data analysis	doi:10.7910/DVN/WRRKNF	Harvard Dataverse	doi:10.7910/DVN/WRRKNF	https://doi.org/10.7910/DVN/WRRKNF	replicate1
LF82_680	Transfection and screening	High-content image acquisition	ImageXpress Ultra	Molecular Devices	LF82_680_Set3_Rep1	Set3_Part1_Rep1_x.zip	Harvard Dataverse	doi:10.7910/DVN/YB2L5A	https://doi.org/10.7910/DVN/YB2L5A	Data analysis	doi:10.7910/DVN/WRRKNF	Harvard Dataverse	doi:10.7910/DVN/WRRKNF	https://doi.org/10.7910/DVN/WRRKNF	replicate1
LF82_681	Transfection and screening	High-content image acquisition	ImageXpress Ultra	Molecular Devices	LF82_681_Set3_Rep1	Set3_Part1_Rep1_x.zip	Harvard Dataverse	doi:10.7910/DVN/YB2L5A	https://doi.org/10.7910/DVN/YB2L5A	Data analysis	doi:10.7910/DVN/WRRKNF	Harvard Dataverse	doi:10.7910/DVN/WRRKNF	https://doi.org/10.7910/DVN/WRRKNF	replicate1
LF82_688	Transfection and screening	High-content image acquisition	ImageXpress Ultra	Molecular Devices	LF82_688_Set3_Rep1	Set3_Part1_Rep1_x.zip	Harvard Dataverse	doi:10.7910/DVN/YB2L5A	https://doi.org/10.7910/DVN/YB2L5A	Data analysis	doi:10.7910/DVN/WRRKNF	Harvard Dataverse	doi:10.7910/DVN/WRRKNF	https://doi.org/10.7910/DVN/WRRKNF	replicate1
LF82_694	Transfection and screening	High-content image acquisition	ImageXpress Ultra	Molecular Devices	LF82_694_Set3_Rep1	Set3_Part1_Rep1_x.zip	Harvard Dataverse	doi:10.7910/DVN/YB2L5A	https://doi.org/10.7910/DVN/YB2L5A	Data analysis	doi:10.7910/DVN/WRRKNF	Harvard Dataverse	doi:10.7910/DVN/WRRKNF	https://doi.org/10.7910/DVN/WRRKNF	replicate1
LF82_699	Transfection and screening	High-content image acquisition	ImageXpress Ultra	Molecular Devices	LF82_699_Set3_Rep1	Set3_Part1_Rep1_x.zip	Harvard Dataverse	doi:10.7910/DVN/YB2L5A	https://doi.org/10.7910/DVN/YB2L5A	Data analysis	doi:10.7910/DVN/WRRKNF	Harvard Dataverse	doi:10.7910/DVN/WRRKNF	https://doi.org/10.7910/DVN/WRRKNF	replicate1
LF82_729	Transfection and screening	High-content image acquisition	ImageXpress Ultra	Molecular Devices	LF82_729_Set3_Rep1	Set3_Part1_Rep1_x.zip	Harvard Dataverse	doi:10.7910/DVN/YB2L5A	https://doi.org/10.7910/DVN/YB2L5A	Data analysis	doi:10.7910/DVN/WRRKNF	Harvard Dataverse	doi:10.7910/DVN/WRRKNF	https://doi.org/10.7910/DVN/WRRKNF	replicate1
LF82_733	Transfection and screening	High-content image acquisition	ImageXpress Ultra	Molecular Devices	LF82_733_Set3_Rep1	Set3_Part1_Rep1_x.zip	Harvard Dataverse	doi:10.7910/DVN/YB2L5A	https://doi.org/10.7910/DVN/YB2L5A	Data analysis	doi:10.7910/DVN/WRRKNF	Harvard Dataverse	doi:10.7910/DVN/WRRKNF	https://doi.org/10.7910/DVN/WRRKNF	replicate1
LF82_757	Transfection and screening	High-content image acquisition	ImageXpress Ultra	Molecular Devices	LF82_757_Set3_Rep1	Set3_Part1_Rep1_x.zip	Harvard Dataverse	doi:10.7910/DVN/YB2L5A	https://doi.org/10.7910/DVN/YB2L5A	Data analysis	doi:10.7910/DVN/WRRKNF	Harvard Dataverse	doi:10.7910/DVN/WRRKNF	https://doi.org/10.7910/DVN/WRRKNF	replicate1
LF82_776	Transfection and screening	High-content image acquisition	ImageXpress Ultra	Molecular Devices	LF82_776_Set3_Rep1	Set3_Part1_Rep1_x.zip	Harvard Dataverse	doi:10.7910/DVN/YB2L5A	https://doi.org/10.7910/DVN/YB2L5A	Data analysis	doi:10.7910/DVN/WRRKNF	Harvard Dataverse	doi:10.7910/DVN/WRRKNF	https://doi.org/10.7910/DVN/WRRKNF	replicate1
LF82_794	Transfection and screening	High-content image acquisition	ImageXpress Ultra	Molecular Devices	LF82_794_Set3_Rep1	Set3_Part1_Rep1_x.zip	Harvard Dataverse	doi:10.7910/DVN/YB2L5A	https://doi.org/10.7910/DVN/YB2L5A	Data analysis	doi:10.7910/DVN/WRRKNF	Harvard Dataverse	doi:10.7910/DVN/WRRKNF	https://doi.org/10.7910/DVN/WRRKNF	replicate1
LF82_004	Transfection and screening	High-content image acquisition	ImageXpress Ultra	Molecular Devices	LF82_004_Set3_Rep1	Set3_Part1_Rep1_x.zip	Harvard Dataverse	doi:10.7910/DVN/YB2L5A	https://doi.org/10.7910/DVN/YB2L5A	Data analysis	doi:10.7910/DVN/WRRKNF	Harvard Dataverse	doi:10.7910/DVN/WRRKNF	https://doi.org/10.7910/DVN/WRRKNF	replicate1
LF82_1175	Transfection and screening	High-content image acquisition	ImageXpress Ultra	Molecular Devices	LF82_1175_Set3_Rep1	Set3_Part1_Rep1_x.zip	Harvard Dataverse	doi:10.7910/DVN/YB2L5A	https://doi.org/10.7910/DVN/YB2L5A	Data analysis	doi:10.7910/DVN/WRRKNF	Harvard Dataverse	doi:10.7910/DVN/WRRKNF	https://doi.org/10.7910/DVN/WRRKNF	replicate1
LF82_539	Transfection and screening	High-content image acquisition	ImageXpress Ultra	Molecular Devices	LF82_539_Set3_Rep1	Set3_Part1_Rep1_x.zip	Harvard Dataverse	doi:10.7910/DVN/YB2L5A	https://doi.org/10.7910/DVN/YB2L5A	Data analysis	doi:10.7910/DVN/WRRKNF	Harvard Dataverse	doi:10.7910/DVN/WRRKNF	https://doi.org/10.7910/DVN/WRRKNF	replicate1
LF82_2826	Transfection and screening	High-content image acquisition	ImageXpress Ultra	Molecular Devices	LF82_2826_Set3_Rep1	Set3_Part1_Rep1_x.zip	Harvard Dataverse	doi:10.7910/DVN/YB2L5A	https://doi.org/10.7910/DVN/YB2L5A	Data analysis	doi:10.7910/DVN/WRRKNF	Harvard Dataverse	doi:10.7910/DVN/WRRKNF	https://doi.org/10.7910/DVN/WRRKNF	replicate1
LF82_1799	Transfection and screening	High-content image acquisition	ImageXpress Ultra	Molecular Devices	LF82_1799_Set3_Rep1	Set3_Part1_Rep1_x.zip	Harvard Dataverse	doi:10.7910/DVN/YB2L5A	https://doi.org/10.7910/DVN/YB2L5A	Data analysis	doi:10.7910/DVN/WRRKNF	Harvard Dataverse	doi:10.7910/DVN/WRRKNF	https://doi.org/10.7910/DVN/WRRKNF	replicate1
LF82_3507	Transfection and screening	High-content image acquisition	ImageXpress Ultra	Molecular Devices	LF82_3507_Set3_Rep1	Set3_Part1_Rep1_x.zip	Harvard Dataverse	doi:10.7910/DVN/YB2L5A	https://doi.org/10.7910/DVN/YB2L5A	Data analysis	doi:10.7910/DVN/WRRKNF	Harvard Dataverse	doi:10.7910/DVN/WRRKNF	https://doi.org/10.7910/DVN/WRRKNF	replicate1
LF82_3527	Transfection and screening	High-content image acquisition	ImageXpress Ultra	Molecular Devices	LF82_3527_Set3_Rep1	Set3_Part1_Rep1_x.zip	Harvard Dataverse	doi:10.7910/DVN/YB2L5A	https://doi.org/10.7910/DVN/YB2L5A	Data analysis	doi:10.7910/DVN/WRRKNF	Harvard Dataverse	doi:10.7910/DVN/WRRKNF	https://doi.org/10.7910/DVN/WRRKNF	replicate1
LF82_452	Transfection and screening	High-content image acquisition	ImageXpress Ultra	Molecular Devices	LF82_452_Set3_Rep1	Set3_Part1_Rep1_x.zip	Harvard Dataverse	doi:10.7910/DVN/YB2L5A	https://doi.org/10.7910/DVN/YB2L5A	Data analysis	doi:10.7910/DVN/WRRKNF	Harvard Dataverse	doi:10.7910/DVN/WRRKNF	https://doi.org/10.7910/DVN/WRRKNF	replicate1
LF82_772	Transfection and screening	High-content image acquisition	ImageXpress Ultra	Molecular Devices	LF82_772_Set3_Rep1	Set3_Part1_Rep1_x.zip	Harvard Dataverse	doi:10.7910/DVN/YB2L5A	https://doi.org/10.7910/DVN/YB2L5A	Data analysis	doi:10.7910/DVN/WRRKNF	Harvard Dataverse	doi:10.7910/DVN/WRRKNF	https://doi.org/10.7910/DVN/WRRKNF	replicate1
LF82_793	Transfection and screening	High-content image acquisition	ImageXpress Ultra	Molecular Devices	LF82_793_Set3_Rep1	Set3_Part1_Rep1_x.zip	Harvard Dataverse	doi:10.7910/DVN/YB2L5A	https://doi.org/10.7910/DVN/YB2L5A	Data analysis	doi:10.7910/DVN/WRRKNF	Harvard Dataverse	doi:10.7910/DVN/WRRKNF	https://doi.org/10.7910/DVN/WRRKNF	replicate1
LF82_1023	Transfection and screening	High-content image acquisition	ImageXpress Ultra	Molecular Devices	LF82_1023_Set3_Rep1	Set3_Part1_Rep1_x.zip	Harvard Dataverse	doi:10.7910/DVN/YB2L5A	https://doi.org/10.7910/DVN/YB2L5A	Data analysis	doi:10.7910/DVN/WRRKNF	Harvard Dataverse	doi:10.7910/DVN/WRRKNF	https://doi.org/10.7910/DVN/WRRKNF	replicate1
LF82_115	Transfection and screening	High-content image acquisition	ImageXpress Ultra	Molecular Devices	LF82_115_Set3_Rep1	Set3_Part2_Rep1_x.zip	Harvard Dataverse	doi:10.7910/DVN/YB2L5A	https://doi.org/10.7910/DVN/YB2L5A	Data analysis	doi:10.7910/DVN/WRRKNF	Harvard Dataverse	doi:10.7910/DVN/WRRKNF	https://doi.org/10.7910/DVN/WRRKNF	replicate1
LF82_0484	Transfection and screening	High-content image acquisition	ImageXpress Ultra	Molecular Devices	LF82_0484_Set3_Rep1	Set3_Part2_Rep1_x.zip	Harvard Dataverse	doi:10.7910/DVN/YB2L5A	https://doi.org/10.7910/DVN/YB2L5A	Data analysis	doi:10.7910/DVN/WRRKNF	Harvard Dataverse	doi:10.7910/DVN/WRRKNF	https://doi.org/10.7910/DVN/WRRKNF	replicate1
LF82_752	Transfection and screening	High-content image acquisition	ImageXpress Ultra	Molecular Devices	LF82_752_Set3_Rep1	Set3_Part2_Rep1_x.zip	Harvard Dataverse	doi:10.7910/DVN/YB2L5A	https://doi.org/10.7910/DVN/YB2L5A	Data analysis	doi:10.7910/DVN/WRRKNF	Harvard Dataverse	doi:10.7910/DVN/WRRKNF	https://doi.org/10.7910/DVN/WRRKNF	replicate1
LF82_0377	Transfection and screening	High-content image acquisition	ImageXpress Ultra	Molecular Devices	LF82_0377_Set3_Rep1	Set3_Part2_Rep1_x.zip	Harvard Dataverse	doi:10.7910/DVN/YB2L5A	https://doi.org/10.7910/DVN/YB2L5A	Data analysis	doi:10.7910/DVN/WRRKNF	Harvard Dataverse	doi:10.7910/DVN/WRRKNF	https://doi.org/10.7910/DVN/WRRKNF	replicate1
LF82_0371	Transfection and screening	High-content image acquisition	ImageXpress Ultra	Molecular Devices	LF82_0371_Set3_Rep1	Set3_Part2_Rep1_x.zip	Harvard Dataverse	doi:10.7910/DVN/YB2L5A	https://doi.org/10.7910/DVN/YB2L5A	Data analysis	doi:10.7910/DVN/WRRKNF	Harvard Dataverse	doi:10.7910/DVN/WRRKNF	https://doi.org/10.7910/DVN/WRRKNF	replicate1
LF82_0579	Transfection and screening	High-content image acquisition	ImageXpress Ultra	Molecular Devices	LF82_0579_Set3_Rep1	Set3_Part2_Rep1_x.zip	Harvard Dataverse	doi:10.7910/DVN/YB2L5A	https://doi.org/10.7910/DVN/YB2L5A	Data analysis	doi:10.7910/DVN/WRRKNF	Harvard Dataverse	doi:10.7910/DVN/WRRKNF	https://doi.org/10.7910/DVN/WRRKNF	replicate1
LF82_3654	Transfection and screening	High-content image acquisition	ImageXpress Ultra	Molecular Devices	LF82_3654_Set3_Rep1	Set3_Part2_Rep1_x.zip	Harvard Dataverse	doi:10.7910/DVN/YB2L5A	https://doi.org/10.7910/DVN/YB2L5A	Data analysis	doi:10.7910/DVN/WRRKNF	Harvard Dataverse	doi:10.7910/DVN/WRRKNF	https://doi.org/10.7910/DVN/WRRKNF	replicate1
LF82_095	Transfection and screening	High-content image acquisition	ImageXpress Ultra	Molecular Devices	LF82_095_Set3_Rep1	Set3_Part2_Rep1_x.zip	Harvard Dataverse	doi:10.7910/DVN/YB2L5A	https://doi.org/10.7910/DVN/YB2L5A	Data analysis	doi:10.7910/DVN/WRRKNF	Harvard Dataverse	doi:10.7910/DVN/WRRKNF	https://doi.org/10.7910/DVN/WRRKNF	replicate1
LF82_411	Transfection and screening	High-content image acquisition	ImageXpress Ultra	Molecular Devices	LF82_411_Set3_Rep1	Set3_Part2_Rep1_x.zip	Harvard Dataverse	doi:10.7910/DVN/YB2L5A	https://doi.org/10.7910/DVN/YB2L5A	Data analysis	doi:10.7910/DVN/WRRKNF	Harvard Dataverse	doi:10.7910/DVN/WRRKNF	https://doi.org/10.7910/DVN/WRRKNF	replicate1
LF82_2825	Transfection and screening	High-content image acquisition	ImageXpress Ultra	Molecular Devices	LF82_2825_Set3_Rep1	Set3_Part2_Rep1_x.zip	Harvard Dataverse	doi:10.7910/DVN/YB2L5A	https://doi.org/10.7910/DVN/YB2L5A	Data analysis	doi:10.7910/DVN/WRRKNF	Harvard Dataverse	doi:10.7910/DVN/WRRKNF	https://doi.org/10.7910/DVN/WRRKNF	replicate1
LF82_110	Transfection and screening	High-content image acquisition	ImageXpress Ultra	Molecular Devices	LF82_110_Set3_Rep1	Set3_Part2_Rep1_x.zip	Harvard Dataverse	doi:10.7910/DVN/YB2L5A	https://doi.org/10.7910/DVN/YB2L5A	Data analysis	doi:10.7910/DVN/WRRKNF	Harvard Dataverse	doi:10.7910/DVN/WRRKNF	https://doi.org/10.7910/DVN/WRRKNF	replicate1
LF82_273	Transfection and screening	High-content image acquisition	ImageXpress Ultra	Molecular Devices	LF82_273_Set3_Rep1	Set3_Part2_Rep1_x.zip	Harvard Dataverse	doi:10.7910/DVN/YB2L5A	https://doi.org/10.7910/DVN/YB2L5A	Data analysis	doi:10.7910/DVN/WRRKNF	Harvard Dataverse	doi:10.7910/DVN/WRRKNF	https://doi.org/10.7910/DVN/WRRKNF	replicate1
LF82_279	Transfection and screening	High-content image acquisition	ImageXpress Ultra	Molecular Devices	LF82_279_Set3_Rep1	Set3_Part2_Rep1_x.zip	Harvard Dataverse	doi:10.7910/DVN/YB2L5A	https://doi.org/10.7910/DVN/YB2L5A	Data analysis	doi:10.7910/DVN/WRRKNF	Harvard Dataverse	doi:10.7910/DVN/WRRKNF	https://doi.org/10.7910/DVN/WRRKNF	replicate1
LF82_758	Transfection and screening	High-content image acquisition	ImageXpress Ultra	Molecular Devices	LF82_758_Set3_Rep1	Set3_Part2_Rep1_x.zip	Harvard Dataverse	doi:10.7910/DVN/YB2L5A	https://doi.org/10.7910/DVN/YB2L5A	Data analysis	doi:10.7910/DVN/WRRKNF	Harvard Dataverse	doi:10.7910/DVN/WRRKNF	https://doi.org/10.7910/DVN/WRRKNF	replicate1
LF82_109	Transfection and screening	High-content image acquisition	ImageXpress Ultra	Molecular Devices	LF82_109_Set3_Rep1	Set3_Part2_Rep1_x.zip	Harvard Dataverse	doi:10.7910/DVN/YB2L5A	https://doi.org/10.7910/DVN/YB2L5A	Data analysis	doi:10.7910/DVN/WRRKNF	Harvard Dataverse	doi:10.7910/DVN/WRRKNF	https://doi.org/10.7910/DVN/WRRKNF	replicate1
LF82_775	Transfection and screening	High-content image acquisition	ImageXpress Ultra	Molecular Devices	LF82_775_Set3_Rep1	Set3_Part2_Rep1_x.zip	Harvard Dataverse	doi:10.7910/DVN/YB2L5A	https://doi.org/10.7910/DVN/YB2L5A	Data analysis	doi:10.7910/DVN/WRRKNF	Harvard Dataverse	doi:10.7910/DVN/WRRKNF	https://doi.org/10.7910/DVN/WRRKNF	replicate1
LF82_760	Transfection and screening	High-content image acquisition	ImageXpress Ultra	Molecular Devices	LF82_760_Set3_Rep1	Set3_Part2_Rep1_x.zip	Harvard Dataverse	doi:10.7910/DVN/YB2L5A	https://doi.org/10.7910/DVN/YB2L5A	Data analysis	doi:10.7910/DVN/WRRKNF	Harvard Dataverse	doi:10.7910/DVN/WRRKNF	https://doi.org/10.7910/DVN/WRRKNF	replicate1
LF82_257	Transfection and screening	High-content image acquisition	ImageXpress Ultra	Molecular Devices	LF82_257_Set3_Rep1	Set3_Part2_Rep1_x.zip	Harvard Dataverse	doi:10.7910/DVN/YB2L5A	https://doi.org/10.7910/DVN/YB2L5A	Data analysis	doi:10.7910/DVN/WRRKNF	Harvard Dataverse	doi:10.7910/DVN/WRRKNF	https://doi.org/10.7910/DVN/WRRKNF	replicate1
LF82_255	Transfection and screening	High-content image acquisition	ImageXpress Ultra	Molecular Devices	LF82_255_Set3_Rep1	Set3_Part2_Rep1_x.zip	Harvard Dataverse	doi:10.7910/DVN/YB2L5A	https://doi.org/10.7910/DVN/YB2L5A	Data analysis	doi:10.7910/DVN/WRRKNF	Harvard Dataverse	doi:10.7910/DVN/WRRKNF	https://doi.org/10.7910/DVN/WRRKNF	replicate1
LF82_767	Transfection and screening	High-content image acquisition	ImageXpress Ultra	Molecular Devices	LF82_767_Set3_Rep1	Set3_Part2_Rep1_x.zip	Harvard Dataverse	doi:10.7910/DVN/YB2L5A	https://doi.org/10.7910/DVN/YB2L5A	Data analysis	doi:10.7910/DVN/WRRKNF	Harvard Dataverse	doi:10.7910/DVN/WRRKNF	https://doi.org/10.7910/DVN/WRRKNF	replicate1
LF82_268	Transfection and screening	High-content image acquisition	ImageXpress Ultra	Molecular Devices	LF82_268_Set3_Rep1	Set3_Part2_Rep1_x.zip	Harvard Dataverse	doi:10.7910/DVN/YB2L5A	https://doi.org/10.7910/DVN/YB2L5A	Data analysis	doi:10.7910/DVN/WRRKNF	Harvard Dataverse	doi:10.7910/DVN/WRRKNF	https://doi.org/10.7910/DVN/WRRKNF	replicate1
LF82_312	Transfection and screening	High-content image acquisition	ImageXpress Ultra	Molecular Devices	LF82_312_Set3_Rep1	Set3_Part2_Rep1_x.zip	Harvard Dataverse	doi:10.7910/DVN/YB2L5A	https://doi.org/10.7910/DVN/YB2L5A	Data analysis	doi:10.7910/DVN/WRRKNF	Harvard Dataverse	doi:10.7910/DVN/WRRKNF	https://doi.org/10.7910/DVN/WRRKNF	replicate1
LF82_0556	Transfection and screening	High-content image acquisition	ImageXpress Ultra	Molecular Devices	LF82_0556_Set3_Rep1	Set3_Part2_Rep1_x.zip	Harvard Dataverse	doi:10.7910/DVN/YB2L5A	https://doi.org/10.7910/DVN/YB2L5A	Data analysis	doi:10.7910/DVN/WRRKNF	Harvard Dataverse	doi:10.7910/DVN/WRRKNF	https://doi.org/10.7910/DVN/WRRKNF	replicate1
LF82_336	Transfection and screening	High-content image acquisition	ImageXpress Ultra	Molecular Devices	LF82_336_Set3_Rep1	Set3_Part2_Rep1_x.zip	Harvard Dataverse	doi:10.7910/DVN/YB2L5A	https://doi.org/10.7910/DVN/YB2L5A	Data analysis	doi:10.7910/DVN/WRRKNF	Harvard Dataverse	doi:10.7910/DVN/WRRKNF	https://doi.org/10.7910/DVN/WRRKNF	replicate1
LF82_347	Transfection and screening	High-content image acquisition	ImageXpress Ultra	Molecular Devices	LF82_347_Set3_Rep1	Set3_Part2_Rep1_x.zip	Harvard Dataverse	doi:10.7910/DVN/YB2L5A	https://doi.org/10.7910/DVN/YB2L5A	Data analysis	doi:10.7910/DVN/WRRKNF	Harvard Dataverse	doi:10.7910/DVN/WRRKNF	https://doi.org/10.7910/DVN/WRRKNF	replicate1
LF82_070	Transfection and screening	High-content image acquisition	ImageXpress Ultra	Molecular Devices	LF82_070_Set3_Rep1	Set3_Part2_Rep1_x.zip	Harvard Dataverse	doi:10.7910/DVN/YB2L5A	https://doi.org/10.7910/DVN/YB2L5A	Data analysis	doi:10.7910/DVN/WRRKNF	Harvard Dataverse	doi:10.7910/DVN/WRRKNF	https://doi.org/10.7910/DVN/WRRKNF	replicate1
LF82_274	Transfection and screening	High-content image acquisition	ImageXpress Ultra	Molecular Devices	LF82_274_Set3_Rep1	Set3_Part2_Rep1_x.zip	Harvard Dataverse	doi:10.7910/DVN/YB2L5A	https://doi.org/10.7910/DVN/YB2L5A	Data analysis	doi:10.7910/DVN/WRRKNF	Harvard Dataverse	doi:10.7910/DVN/WRRKNF	https://doi.org/10.7910/DVN/WRRKNF	replicate1
LF82_785	Transfection and screening	High-content image acquisition	ImageXpress Ultra	Molecular Devices	LF82_785_Set3_Rep1	Set3_Part2_Rep1_x.zip	Harvard Dataverse	doi:10.7910/DVN/YB2L5A	https://doi.org/10.7910/DVN/YB2L5A	Data analysis	doi:10.7910/DVN/WRRKNF	Harvard Dataverse	doi:10.7910/DVN/WRRKNF	https://doi.org/10.7910/DVN/WRRKNF	replicate1
LF82_139	Transfection and screening	High-content image acquisition	ImageXpress Ultra	Molecular Devices	LF82_139_Set3_Rep1	Set3_Part2_Rep1_x.zip	Harvard Dataverse	doi:10.7910/DVN/YB2L5A	https://doi.org/10.7910/DVN/YB2L5A	Data analysis	doi:10.7910/DVN/WRRKNF	Harvard Dataverse	doi:10.7910/DVN/WRRKNF	https://doi.org/10.7910/DVN/WRRKNF	replicate1
LF82_388	Transfection and screening	High-content image acquisition	ImageXpress Ultra	Molecular Devices	LF82_388_Set3_Rep1	Set3_Part2_Rep1_x.zip	Harvard Dataverse	doi:10.7910/DVN/YB2L5A	https://doi.org/10.7910/DVN/YB2L5A	Data analysis	doi:10.7910/DVN/WRRKNF	Harvard Dataverse	doi:10.7910/DVN/WRRKNF	https://doi.org/10.7910/DVN/WRRKNF	replicate1
LF82_786	Transfection and screening	High-content image acquisition	ImageXpress Ultra	Molecular Devices	LF82_786_Set3_Rep1	Set3_Part2_Rep1_x.zip	Harvard Dataverse	doi:10.7910/DVN/YB2L5A	https://doi.org/10.7910/DVN/YB2L5A	Data analysis	doi:10.7910/DVN/WRRKNF	Harvard Dataverse	doi:10.7910/DVN/WRRKNF	https://doi.org/10.7910/DVN/WRRKNF	replicate1
LF82_470	Transfection and screening	High-content image acquisition	ImageXpress Ultra	Molecular Devices	LF82_470_Set3_Rep1	Set3_Part2_Rep1_x.zip	Harvard Dataverse	doi:10.7910/DVN/YB2L5A	https://doi.org/10.7910/DVN/YB2L5A	Data analysis	doi:10.7910/DVN/WRRKNF	Harvard Dataverse	doi:10.7910/DVN/WRRKNF	https://doi.org/10.7910/DVN/WRRKNF	replicate1
LF82_690	Transfection and screening	High-content image acquisition	ImageXpress Ultra	Molecular Devices	LF82_690_Set3_Rep1	Set3_Part2_Rep1_x.zip	Harvard Dataverse	doi:10.7910/DVN/YB2L5A	https://doi.org/10.7910/DVN/YB2L5A	Data analysis	doi:10.7910/DVN/WRRKNF	Harvard Dataverse	doi:10.7910/DVN/WRRKNF	https://doi.org/10.7910/DVN/WRRKNF	replicate1
LF82_3578	Transfection and screening	High-content image acquisition	ImageXpress Ultra	Molecular Devices	LF82_3578_Set3_Rep1	Set3_Part2_Rep1_x.zip	Harvard Dataverse	doi:10.7910/DVN/YB2L5A	https://doi.org/10.7910/DVN/YB2L5A	Data analysis	doi:10.7910/DVN/WRRKNF	Harvard Dataverse	doi:10.7910/DVN/WRRKNF	https://doi.org/10.7910/DVN/WRRKNF	replicate1
LF82_410	Transfection and screening	High-content image acquisition	ImageXpress Ultra	Molecular Devices	LF82_410_Set3_Rep1	Set3_Part2_Rep1_x.zip	Harvard Dataverse	doi:10.7910/DVN/YB2L5A	https://doi.org/10.7910/DVN/YB2L5A	Data analysis	doi:10.7910/DVN/WRRKNF	Harvard Dataverse	doi:10.7910/DVN/WRRKNF	https://doi.org/10.7910/DVN/WRRKNF	replicate1
LF82_121	Transfection and screening	High-content image acquisition	ImageXpress Ultra	Molecular Devices	LF82_121_Set3_Rep1	Set3_Part2_Rep1_x.zip	Harvard Dataverse	doi:10.7910/DVN/YB2L5A	https://doi.org/10.7910/DVN/YB2L5A	Data analysis	doi:10.7910/DVN/WRRKNF	Harvard Dataverse	doi:10.7910/DVN/WRRKNF	https://doi.org/10.7910/DVN/WRRKNF	replicate1
LF82_283	Transfection and screening	High-content image acquisition	ImageXpress Ultra	Molecular Devices	LF82_283_Set3_Rep1	Set3_Part2_Rep1_x.zip	Harvard Dataverse	doi:10.7910/DVN/YB2L5A	https://doi.org/10.7910/DVN/YB2L5A	Data analysis	doi:10.7910/DVN/WRRKNF	Harvard Dataverse	doi:10.7910/DVN/WRRKNF	https://doi.org/10.7910/DVN/WRRKNF	replicate1
LF82_052	Transfection and screening	High-content image acquisition	ImageXpress Ultra	Molecular Devices	LF82_052_Set3_Rep1	Set3_Part2_Rep1_x.zip	Harvard Dataverse	doi:10.7910/DVN/YB2L5A	https://doi.org/10.7910/DVN/YB2L5A	Data analysis	doi:10.7910/DVN/WRRKNF	Harvard Dataverse	doi:10.7910/DVN/WRRKNF	https://doi.org/10.7910/DVN/WRRKNF	replicate1
LF82_498	Transfection and screening	High-content image acquisition	ImageXpress Ultra	Molecular Devices	LF82_498_Set3_Rep1	Set3_Part2_Rep1_x.zip	Harvard Dataverse	doi:10.7910/DVN/YB2L5A	https://doi.org/10.7910/DVN/YB2L5A	Data analysis	doi:10.7910/DVN/WRRKNF	Harvard Dataverse	doi:10.7910/DVN/WRRKNF	https://doi.org/10.7910/DVN/WRRKNF	replicate1
LF82_691	Transfection and screening	High-content image acquisition	ImageXpress Ultra	Molecular Devices	LF82_691_Set3_Rep1	Set3_Part2_Rep1_x.zip	Harvard Dataverse	doi:10.7910/DVN/YB2L5A	https://doi.org/10.7910/DVN/YB2L5A	Data analysis	doi:10.7910/DVN/WRRKNF	Harvard Dataverse	doi:10.7910/DVN/WRRKNF	https://doi.org/10.7910/DVN/WRRKNF	replicate1
LF82_0907	Transfection and screening	High-content image acquisition	ImageXpress Ultra	Molecular Devices	LF82_0907_Set3_Rep1	Set3_Part2_Rep1_x.zip	Harvard Dataverse	doi:10.7910/DVN/YB2L5A	https://doi.org/10.7910/DVN/YB2L5A	Data analysis	doi:10.7910/DVN/WRRKNF	Harvard Dataverse	doi:10.7910/DVN/WRRKNF	https://doi.org/10.7910/DVN/WRRKNF	replicate1
LF82_288	Transfection and screening	High-content image acquisition	ImageXpress Ultra	Molecular Devices	LF82_288_Set3_Rep1	Set3_Part2_Rep1_x.zip	Harvard Dataverse	doi:10.7910/DVN/YB2L5A	https://doi.org/10.7910/DVN/YB2L5A	Data analysis	doi:10.7910/DVN/WRRKNF	Harvard Dataverse	doi:10.7910/DVN/WRRKNF	https://doi.org/10.7910/DVN/WRRKNF	replicate1
LF82_266	Transfection and screening	High-content image acquisition	ImageXpress Ultra	Molecular Devices	LF82_266_Set3_Rep1	Set3_Part2_Rep1_x.zip	Harvard Dataverse	doi:10.7910/DVN/YB2L5A	https://doi.org/10.7910/DVN/YB2L5A	Data analysis	doi:10.7910/DVN/WRRKNF	Harvard Dataverse	doi:10.7910/DVN/WRRKNF	https://doi.org/10.7910/DVN/WRRKNF	replicate1
LF82_763	Transfection and screening	High-content image acquisition	ImageXpress Ultra	Molecular Devices	LF82_763_Set3_Rep1	Set3_Part2_Rep1_x.zip	Harvard Dataverse	doi:10.7910/DVN/YB2L5A	https://doi.org/10.7910/DVN/YB2L5A	Data analysis	doi:10.7910/DVN/WRRKNF	Harvard Dataverse	doi:10.7910/DVN/WRRKNF	https://doi.org/10.7910/DVN/WRRKNF	replicate1
LF82_104	Transfection and screening	High-content image acquisition	ImageXpress Ultra	Molecular Devices	LF82_104_Set4_Rep1	Set4_Rep1_x.zip	Harvard Dataverse	doi:10.7910/DVN/YB2L5A	https://doi.org/10.7910/DVN/YB2L5A	Data analysis	doi:10.7910/DVN/WRRKNF	Harvard Dataverse	doi:10.7910/DVN/WRRKNF	https://doi.org/10.7910/DVN/WRRKNF	replicate1
LF82_129	Transfection and screening	High-content image acquisition	ImageXpress Ultra	Molecular Devices	LF82_129_Set4_Rep1	Set4_Rep1_x.zip	Harvard Dataverse	doi:10.7910/DVN/YB2L5A	https://doi.org/10.7910/DVN/YB2L5A	Data analysis	doi:10.7910/DVN/WRRKNF	Harvard Dataverse	doi:10.7910/DVN/WRRKNF	https://doi.org/10.7910/DVN/WRRKNF	replicate1
LF82_220	Transfection and screening	High-content image acquisition	ImageXpress Ultra	Molecular Devices	LF82_220_Set4_Rep1	Set4_Rep1_x.zip	Harvard Dataverse	doi:10.7910/DVN/YB2L5A	https://doi.org/10.7910/DVN/YB2L5A	Data analysis	doi:10.7910/DVN/WRRKNF	Harvard Dataverse	doi:10.7910/DVN/WRRKNF	https://doi.org/10.7910/DVN/WRRKNF	replicate1
LF82_246	Transfection and screening	High-content image acquisition	ImageXpress Ultra	Molecular Devices	LF82_246_Set4_Rep1	Set4_Rep1_x.zip	Harvard Dataverse	doi:10.7910/DVN/YB2L5A	https://doi.org/10.7910/DVN/YB2L5A	Data analysis	doi:10.7910/DVN/WRRKNF	Harvard Dataverse	doi:10.7910/DVN/WRRKNF	https://doi.org/10.7910/DVN/WRRKNF	replicate1
LF82_323	Transfection and screening	High-content image acquisition	ImageXpress Ultra	Molecular Devices	LF82_323_Set4_Rep1	Set4_Rep1_x.zip	Harvard Dataverse	doi:10.7910/DVN/YB2L5A	https://doi.org/10.7910/DVN/YB2L5A	Data analysis	doi:10.7910/DVN/WRRKNF	Harvard Dataverse	doi:10.7910/DVN/WRRKNF	https://doi.org/10.7910/DVN/WRRKNF	replicate1
LF82_464	Transfection and screening	High-content image acquisition	ImageXpress Ultra	Molecular Devices	LF82_464_Set4_Rep1	Set4_Rep1_x.zip	Harvard Dataverse	doi:10.7910/DVN/YB2L5A	https://doi.org/10.7910/DVN/YB2L5A	Data analysis	doi:10.7910/DVN/WRRKNF	Harvard Dataverse	doi:10.7910/DVN/WRRKNF	https://doi.org/10.7910/DVN/WRRKNF	replicate1
LF82_583	Transfection and screening	High-content image acquisition	ImageXpress Ultra	Molecular Devices	LF82_583_Set4_Rep1	Set4_Rep1_x.zip	Harvard Dataverse	doi:10.7910/DVN/YB2L5A	https://doi.org/10.7910/DVN/YB2L5A	Data analysis	doi:10.7910/DVN/WRRKNF	Harvard Dataverse	doi:10.7910/DVN/WRRKNF	https://doi.org/10.7910/DVN/WRRKNF	replicate1
LF82_662	Transfection and screening	High-content image acquisition	ImageXpress Ultra	Molecular Devices	LF82_662_Set4_Rep1	Set4_Rep1_x.zip	Harvard Dataverse	doi:10.7910/DVN/YB2L5A	https://doi.org/10.7910/DVN/YB2L5A	Data analysis	doi:10.7910/DVN/WRRKNF	Harvard Dataverse	doi:10.7910/DVN/WRRKNF	https://doi.org/10.7910/DVN/WRRKNF	replicate1
LF82_689	Transfection and screening	High-content image acquisition	ImageXpress Ultra	Molecular Devices	LF82_689_Set4_Rep1	Set4_Rep1_x.zip	Harvard Dataverse	doi:10.7910/DVN/YB2L5A	https://doi.org/10.7910/DVN/YB2L5A	Data analysis	doi:10.7910/DVN/WRRKNF	Harvard Dataverse	doi:10.7910/DVN/WRRKNF	https://doi.org/10.7910/DVN/WRRKNF	replicate1
LF82_753	Transfection and screening	High-content image acquisition	ImageXpress Ultra	Molecular Devices	LF82_753_Set4_Rep1	Set4_Rep1_x.zip	Harvard Dataverse	doi:10.7910/DVN/YB2L5A	https://doi.org/10.7910/DVN/YB2L5A	Data analysis	doi:10.7910/DVN/WRRKNF	Harvard Dataverse	doi:10.7910/DVN/WRRKNF	https://doi.org/10.7910/DVN/WRRKNF	replicate1
LF82_788	Transfection and screening	High-content image acquisition	ImageXpress Ultra	Molecular Devices	LF82_788_Set4_Rep1	Set4_Rep1_x.zip	Harvard Dataverse	doi:10.7910/DVN/YB2L5A	https://doi.org/10.7910/DVN/YB2L5A	Data analysis	doi:10.7910/DVN/WRRKNF	Harvard Dataverse	doi:10.7910/DVN/WRRKNF	https://doi.org/10.7910/DVN/WRRKNF	replicate1
LF82_789	Transfection and screening	High-content image acquisition	ImageXpress Ultra	Molecular Devices	LF82_789_Set4_Rep1	Set4_Rep1_x.zip	Harvard Dataverse	doi:10.7910/DVN/YB2L5A	https://doi.org/10.7910/DVN/YB2L5A	Data analysis	doi:10.7910/DVN/WRRKNF	Harvard Dataverse	doi:10.7910/DVN/WRRKNF	https://doi.org/10.7910/DVN/WRRKNF	replicate1
LF82_796	Transfection and screening	High-content image acquisition	ImageXpress Ultra	Molecular Devices	LF82_796_Set4_Rep1	Set4_Rep1_x.zip	Harvard Dataverse	doi:10.7910/DVN/YB2L5A	https://doi.org/10.7910/DVN/YB2L5A	Data analysis	doi:10.7910/DVN/WRRKNF	Harvard Dataverse	doi:10.7910/DVN/WRRKNF	https://doi.org/10.7910/DVN/WRRKNF	replicate1
LF82_803	Transfection and screening	High-content image acquisition	ImageXpress Ultra	Molecular Devices	LF82_803_Set4_Rep1	Set4_Rep1_x.zip	Harvard Dataverse	doi:10.7910/DVN/YB2L5A	https://doi.org/10.7910/DVN/YB2L5A	Data analysis	doi:10.7910/DVN/WRRKNF	Harvard Dataverse	doi:10.7910/DVN/WRRKNF	https://doi.org/10.7910/DVN/WRRKNF	replicate1
LF82_312	Transfection and screening	High-content image acquisition	ImageXpress Ultra	Molecular Devices	LF82_312_Set4_Rep1	Set4_Rep1_x.zip	Harvard Dataverse	doi:10.7910/DVN/YB2L5A	https://doi.org/10.7910/DVN/YB2L5A	Data analysis	doi:10.7910/DVN/WRRKNF	Harvard Dataverse	doi:10.7910/DVN/WRRKNF	https://doi.org/10.7910/DVN/WRRKNF	replicate1
LF82_785	Transfection and screening	High-content image acquisition	ImageXpress Ultra	Molecular Devices	LF82_785_Set4_Rep1	Set4_Rep1_x.zip	Harvard Dataverse	doi:10.7910/DVN/YB2L5A	https://doi.org/10.7910/DVN/YB2L5A	Data analysis	doi:10.7910/DVN/WRRKNF	Harvard Dataverse	doi:10.7910/DVN/WRRKNF	https://doi.org/10.7910/DVN/WRRKNF	replicate1
LF82_130	Transfection and screening	High-content image acquisition	ImageXpress Ultra	Molecular Devices	LF82_130_Set4_Rep1	Set4_Rep1_x.zip	Harvard Dataverse	doi:10.7910/DVN/YB2L5A	https://doi.org/10.7910/DVN/YB2L5A	Data analysis	doi:10.7910/DVN/WRRKNF	Harvard Dataverse	doi:10.7910/DVN/WRRKNF	https://doi.org/10.7910/DVN/WRRKNF	replicate1
LF82_147	Transfection and screening	High-content image acquisition	ImageXpress Ultra	Molecular Devices	LF82_147_Set4_Rep1	Set4_Rep1_x.zip	Harvard Dataverse	doi:10.7910/DVN/YB2L5A	https://doi.org/10.7910/DVN/YB2L5A	Data analysis	doi:10.7910/DVN/WRRKNF	Harvard Dataverse	doi:10.7910/DVN/WRRKNF	https://doi.org/10.7910/DVN/WRRKNF	replicate1
LF82_233	Transfection and screening	High-content image acquisition	ImageXpress Ultra	Molecular Devices	LF82_233_Set4_Rep1	Set4_Rep1_x.zip	Harvard Dataverse	doi:10.7910/DVN/YB2L5A	https://doi.org/10.7910/DVN/YB2L5A	Data analysis	doi:10.7910/DVN/WRRKNF	Harvard Dataverse	doi:10.7910/DVN/WRRKNF	https://doi.org/10.7910/DVN/WRRKNF	replicate1
LF82_251	Transfection and screening	High-content image acquisition	ImageXpress Ultra	Molecular Devices	LF82_251_Set4_Rep1	Set4_Rep1_x.zip	Harvard Dataverse	doi:10.7910/DVN/YB2L5A	https://doi.org/10.7910/DVN/YB2L5A	Data analysis	doi:10.7910/DVN/WRRKNF	Harvard Dataverse	doi:10.7910/DVN/WRRKNF	https://doi.org/10.7910/DVN/WRRKNF	replicate1
LF82_467	Transfection and screening	High-content image acquisition	ImageXpress Ultra	Molecular Devices	LF82_467_Set4_Rep1	Set4_Rep1_x.zip	Harvard Dataverse	doi:10.7910/DVN/YB2L5A	https://doi.org/10.7910/DVN/YB2L5A	Data analysis	doi:10.7910/DVN/WRRKNF	Harvard Dataverse	doi:10.7910/DVN/WRRKNF	https://doi.org/10.7910/DVN/WRRKNF	replicate1
LF82_582	Transfection and screening	High-content image acquisition	ImageXpress Ultra	Molecular Devices	LF82_582_Set4_Rep1	Set4_Rep1_x.zip	Harvard Dataverse	doi:10.7910/DVN/YB2L5A	https://doi.org/10.7910/DVN/YB2L5A	Data analysis	doi:10.7910/DVN/WRRKNF	Harvard Dataverse	doi:10.7910/DVN/WRRKNF	https://doi.org/10.7910/DVN/WRRKNF	replicate1
LF82_728	Transfection and screening	High-content image acquisition	ImageXpress Ultra	Molecular Devices	LF82_728_Set4_Rep1	Set4_Rep1_x.zip	Harvard Dataverse	doi:10.7910/DVN/YB2L5A	https://doi.org/10.7910/DVN/YB2L5A	Data analysis	doi:10.7910/DVN/WRRKNF	Harvard Dataverse	doi:10.7910/DVN/WRRKNF	https://doi.org/10.7910/DVN/WRRKNF	replicate1
LF82_781	Transfection and screening	High-content image acquisition	ImageXpress Ultra	Molecular Devices	LF82_781_Set4_Rep1	Set4_Rep1_x.zip	Harvard Dataverse	doi:10.7910/DVN/YB2L5A	https://doi.org/10.7910/DVN/YB2L5A	Data analysis	doi:10.7910/DVN/WRRKNF	Harvard Dataverse	doi:10.7910/DVN/WRRKNF	https://doi.org/10.7910/DVN/WRRKNF	replicate1
LF82_790	Transfection and screening	High-content image acquisition	ImageXpress Ultra	Molecular Devices	LF82_790_Set4_Rep1	Set4_Rep1_x.zip	Harvard Dataverse	doi:10.7910/DVN/YB2L5A	https://doi.org/10.7910/DVN/YB2L5A	Data analysis	doi:10.7910/DVN/WRRKNF	Harvard Dataverse	doi:10.7910/DVN/WRRKNF	https://doi.org/10.7910/DVN/WRRKNF	replicate1
LF82_797	Transfection and screening	High-content image acquisition	ImageXpress Ultra	Molecular Devices	LF82_797_Set4_Rep1	Set4_Rep1_x.zip	Harvard Dataverse	doi:10.7910/DVN/YB2L5A	https://doi.org/10.7910/DVN/YB2L5A	Data analysis	doi:10.7910/DVN/WRRKNF	Harvard Dataverse	doi:10.7910/DVN/WRRKNF	https://doi.org/10.7910/DVN/WRRKNF	replicate1
LF82_805	Transfection and screening	High-content image acquisition	ImageXpress Ultra	Molecular Devices	LF82_805_Set4_Rep1	Set4_Rep1_x.zip	Harvard Dataverse	doi:10.7910/DVN/YB2L5A	https://doi.org/10.7910/DVN/YB2L5A	Data analysis	doi:10.7910/DVN/WRRKNF	Harvard Dataverse	doi:10.7910/DVN/WRRKNF	https://doi.org/10.7910/DVN/WRRKNF	replicate1
LF82_313	Transfection and screening	High-content image acquisition	ImageXpress Ultra	Molecular Devices	LF82_313_Set4_Rep1	Set4_Rep1_x.zip	Harvard Dataverse	doi:10.7910/DVN/YB2L5A	https://doi.org/10.7910/DVN/YB2L5A	Data analysis	doi:10.7910/DVN/WRRKNF	Harvard Dataverse	doi:10.7910/DVN/WRRKNF	https://doi.org/10.7910/DVN/WRRKNF	replicate1
LF82_698	Transfection and screening	High-content image acquisition	ImageXpress Ultra	Molecular Devices	LF82_698_Set4_Rep1	Set4_Rep1_x.zip	Harvard Dataverse	doi:10.7910/DVN/YB2L5A	https://doi.org/10.7910/DVN/YB2L5A	Data analysis	doi:10.7910/DVN/WRRKNF	Harvard Dataverse	doi:10.7910/DVN/WRRKNF	https://doi.org/10.7910/DVN/WRRKNF	replicate1
LF82_146	Transfection and screening	High-content image acquisition	ImageXpress Ultra	Molecular Devices	LF82_146_Set4_Rep1	Set4_Rep1_x.zip	Harvard Dataverse	doi:10.7910/DVN/YB2L5A	https://doi.org/10.7910/DVN/YB2L5A	Data analysis	doi:10.7910/DVN/WRRKNF	Harvard Dataverse	doi:10.7910/DVN/WRRKNF	https://doi.org/10.7910/DVN/WRRKNF	replicate1
LF82_759	Transfection and screening	High-content image acquisition	ImageXpress Ultra	Molecular Devices	LF82_759_Set4_Rep1	Set4_Rep1_x.zip	Harvard Dataverse	doi:10.7910/DVN/YB2L5A	https://doi.org/10.7910/DVN/YB2L5A	Data analysis	doi:10.7910/DVN/WRRKNF	Harvard Dataverse	doi:10.7910/DVN/WRRKNF	https://doi.org/10.7910/DVN/WRRKNF	replicate1
LF82_774	Transfection and screening	High-content image acquisition	ImageXpress Ultra	Molecular Devices	LF82_774_Set4_Rep1	Set4_Rep1_x.zip	Harvard Dataverse	doi:10.7910/DVN/YB2L5A	https://doi.org/10.7910/DVN/YB2L5A	Data analysis	doi:10.7910/DVN/WRRKNF	Harvard Dataverse	doi:10.7910/DVN/WRRKNF	https://doi.org/10.7910/DVN/WRRKNF	replicate1
LF82_260	Transfection and screening	High-content image acquisition	ImageXpress Ultra	Molecular Devices	LF82_260_Set4_Rep1	Set4_Rep1_x.zip	Harvard Dataverse	doi:10.7910/DVN/YB2L5A	https://doi.org/10.7910/DVN/YB2L5A	Data analysis	doi:10.7910/DVN/WRRKNF	Harvard Dataverse	doi:10.7910/DVN/WRRKNF	https://doi.org/10.7910/DVN/WRRKNF	replicate1
LF82_437	Transfection and screening	High-content image acquisition	ImageXpress Ultra	Molecular Devices	LF82_437_Set4_Rep1	Set4_Rep1_x.zip	Harvard Dataverse	doi:10.7910/DVN/YB2L5A	https://doi.org/10.7910/DVN/YB2L5A	Data analysis	doi:10.7910/DVN/WRRKNF	Harvard Dataverse	doi:10.7910/DVN/WRRKNF	https://doi.org/10.7910/DVN/WRRKNF	replicate1
LF82_394	Transfection and screening	High-content image acquisition	ImageXpress Ultra	Molecular Devices	LF82_394_Set4_Rep1	Set4_Rep1_x.zip	Harvard Dataverse	doi:10.7910/DVN/YB2L5A	https://doi.org/10.7910/DVN/YB2L5A	Data analysis	doi:10.7910/DVN/WRRKNF	Harvard Dataverse	doi:10.7910/DVN/WRRKNF	https://doi.org/10.7910/DVN/WRRKNF	replicate1
LF82_649	Transfection and screening	High-content image acquisition	ImageXpress Ultra	Molecular Devices	LF82_649_Set4_Rep1	Set4_Rep1_x.zip	Harvard Dataverse	doi:10.7910/DVN/YB2L5A	https://doi.org/10.7910/DVN/YB2L5A	Data analysis	doi:10.7910/DVN/WRRKNF	Harvard Dataverse	doi:10.7910/DVN/WRRKNF	https://doi.org/10.7910/DVN/WRRKNF	replicate1
LF82_661	Transfection and screening	High-content image acquisition	ImageXpress Ultra	Molecular Devices	LF82_661_Set4_Rep1	Set4_Rep1_x.zip	Harvard Dataverse	doi:10.7910/DVN/YB2L5A	https://doi.org/10.7910/DVN/YB2L5A	Data analysis	doi:10.7910/DVN/WRRKNF	Harvard Dataverse	doi:10.7910/DVN/WRRKNF	https://doi.org/10.7910/DVN/WRRKNF	replicate1
LF82_681	Transfection and screening	High-content image acquisition	ImageXpress Ultra	Molecular Devices	LF82_681_Set4_Rep1	Set4_Rep1_x.zip	Harvard Dataverse	doi:10.7910/DVN/YB2L5A	https://doi.org/10.7910/DVN/YB2L5A	Data analysis	doi:10.7910/DVN/WRRKNF	Harvard Dataverse	doi:10.7910/DVN/WRRKNF	https://doi.org/10.7910/DVN/WRRKNF	replicate1
LF82_794	Transfection and screening	High-content image acquisition	ImageXpress Ultra	Molecular Devices	LF82_794_Set4_Rep1	Set4_Rep1_x.zip	Harvard Dataverse	doi:10.7910/DVN/YB2L5A	https://doi.org/10.7910/DVN/YB2L5A	Data analysis	doi:10.7910/DVN/WRRKNF	Harvard Dataverse	doi:10.7910/DVN/WRRKNF	https://doi.org/10.7910/DVN/WRRKNF	replicate1
LF82_104	Transfection and screening	High-content image acquisition	ImageXpress Ultra	Molecular Devices	LF82_104_set5_Rep1	set5_Rep1_x.zip	Harvard Dataverse	doi:10.7910/DVN/YB2L5A	https://doi.org/10.7910/DVN/YB2L5A	Data analysis	doi:10.7910/DVN/WRRKNF	Harvard Dataverse	doi:10.7910/DVN/WRRKNF	https://doi.org/10.7910/DVN/WRRKNF	replicate1
LF82_129	Transfection and screening	High-content image acquisition	ImageXpress Ultra	Molecular Devices	LF82_129_set5_Rep1	set5_Rep1_x.zip	Harvard Dataverse	doi:10.7910/DVN/YB2L5A	https://doi.org/10.7910/DVN/YB2L5A	Data analysis	doi:10.7910/DVN/WRRKNF	Harvard Dataverse	doi:10.7910/DVN/WRRKNF	https://doi.org/10.7910/DVN/WRRKNF	replicate1
LF82_220	Transfection and screening	High-content image acquisition	ImageXpress Ultra	Molecular Devices	LF82_220_set5_Rep1	set5_Rep1_x.zip	Harvard Dataverse	doi:10.7910/DVN/YB2L5A	https://doi.org/10.7910/DVN/YB2L5A	Data analysis	doi:10.7910/DVN/WRRKNF	Harvard Dataverse	doi:10.7910/DVN/WRRKNF	https://doi.org/10.7910/DVN/WRRKNF	replicate1
LF82_246	Transfection and screening	High-content image acquisition	ImageXpress Ultra	Molecular Devices	LF82_246_set5_Rep1	set5_Rep1_x.zip	Harvard Dataverse	doi:10.7910/DVN/YB2L5A	https://doi.org/10.7910/DVN/YB2L5A	Data analysis	doi:10.7910/DVN/WRRKNF	Harvard Dataverse	doi:10.7910/DVN/WRRKNF	https://doi.org/10.7910/DVN/WRRKNF	replicate1
LF82_323	Transfection and screening	High-content image acquisition	ImageXpress Ultra	Molecular Devices	LF82_323_set5_Rep1	set5_Rep1_x.zip	Harvard Dataverse	doi:10.7910/DVN/YB2L5A	https://doi.org/10.7910/DVN/YB2L5A	Data analysis	doi:10.7910/DVN/WRRKNF	Harvard Dataverse	doi:10.7910/DVN/WRRKNF	https://doi.org/10.7910/DVN/WRRKNF	replicate1
LF82_464	Transfection and screening	High-content image acquisition	ImageXpress Ultra	Molecular Devices	LF82_464_set5_Rep1	set5_Rep1_x.zip	Harvard Dataverse	doi:10.7910/DVN/YB2L5A	https://doi.org/10.7910/DVN/YB2L5A	Data analysis	doi:10.7910/DVN/WRRKNF	Harvard Dataverse	doi:10.7910/DVN/WRRKNF	https://doi.org/10.7910/DVN/WRRKNF	replicate1
LF82_583	Transfection and screening	High-content image acquisition	ImageXpress Ultra	Molecular Devices	LF82_583_set5_Rep1	set5_Rep1_x.zip	Harvard Dataverse	doi:10.7910/DVN/YB2L5A	https://doi.org/10.7910/DVN/YB2L5A	Data analysis	doi:10.7910/DVN/WRRKNF	Harvard Dataverse	doi:10.7910/DVN/WRRKNF	https://doi.org/10.7910/DVN/WRRKNF	replicate1
LF82_662	Transfection and screening	High-content image acquisition	ImageXpress Ultra	Molecular Devices	LF82_662_set5_Rep1	set5_Rep1_x.zip	Harvard Dataverse	doi:10.7910/DVN/YB2L5A	https://doi.org/10.7910/DVN/YB2L5A	Data analysis	doi:10.7910/DVN/WRRKNF	Harvard Dataverse	doi:10.7910/DVN/WRRKNF	https://doi.org/10.7910/DVN/WRRKNF	replicate1
LF82_689	Transfection and screening	High-content image acquisition	ImageXpress Ultra	Molecular Devices	LF82_689_set5_Rep1	set5_Rep1_x.zip	Harvard Dataverse	doi:10.7910/DVN/YB2L5A	https://doi.org/10.7910/DVN/YB2L5A	Data analysis	doi:10.7910/DVN/WRRKNF	Harvard Dataverse	doi:10.7910/DVN/WRRKNF	https://doi.org/10.7910/DVN/WRRKNF	replicate1
LF82_753	Transfection and screening	High-content image acquisition	ImageXpress Ultra	Molecular Devices	LF82_753_set5_Rep1	set5_Rep1_x.zip	Harvard Dataverse	doi:10.7910/DVN/YB2L5A	https://doi.org/10.7910/DVN/YB2L5A	Data analysis	doi:10.7910/DVN/WRRKNF	Harvard Dataverse	doi:10.7910/DVN/WRRKNF	https://doi.org/10.7910/DVN/WRRKNF	replicate1
LF82_788	Transfection and screening	High-content image acquisition	ImageXpress Ultra	Molecular Devices	LF82_788_set5_Rep1	set5_Rep1_x.zip	Harvard Dataverse	doi:10.7910/DVN/YB2L5A	https://doi.org/10.7910/DVN/YB2L5A	Data analysis	doi:10.7910/DVN/WRRKNF	Harvard Dataverse	doi:10.7910/DVN/WRRKNF	https://doi.org/10.7910/DVN/WRRKNF	replicate1
LF82_789	Transfection and screening	High-content image acquisition	ImageXpress Ultra	Molecular Devices	LF82_789_set5_Rep1	set5_Rep1_x.zip	Harvard Dataverse	doi:10.7910/DVN/YB2L5A	https://doi.org/10.7910/DVN/YB2L5A	Data analysis	doi:10.7910/DVN/WRRKNF	Harvard Dataverse	doi:10.7910/DVN/WRRKNF	https://doi.org/10.7910/DVN/WRRKNF	replicate1
LF82_796	Transfection and screening	High-content image acquisition	ImageXpress Ultra	Molecular Devices	LF82_796_set5_Rep1	set5_Rep1_x.zip	Harvard Dataverse	doi:10.7910/DVN/YB2L5A	https://doi.org/10.7910/DVN/YB2L5A	Data analysis	doi:10.7910/DVN/WRRKNF	Harvard Dataverse	doi:10.7910/DVN/WRRKNF	https://doi.org/10.7910/DVN/WRRKNF	replicate1
LF82_803	Transfection and screening	High-content image acquisition	ImageXpress Ultra	Molecular Devices	LF82_803_set5_Rep1	set5_Rep1_x.zip	Harvard Dataverse	doi:10.7910/DVN/YB2L5A	https://doi.org/10.7910/DVN/YB2L5A	Data analysis	doi:10.7910/DVN/WRRKNF	Harvard Dataverse	doi:10.7910/DVN/WRRKNF	https://doi.org/10.7910/DVN/WRRKNF	replicate1
LF82_312	Transfection and screening	High-content image acquisition	ImageXpress Ultra	Molecular Devices	LF82_312_set5_Rep1	set5_Rep1_x.zip	Harvard Dataverse	doi:10.7910/DVN/YB2L5A	https://doi.org/10.7910/DVN/YB2L5A	Data analysis	doi:10.7910/DVN/WRRKNF	Harvard Dataverse	doi:10.7910/DVN/WRRKNF	https://doi.org/10.7910/DVN/WRRKNF	replicate1
LF82_785	Transfection and screening	High-content image acquisition	ImageXpress Ultra	Molecular Devices	LF82_785_set5_Rep1	set5_Rep1_x.zip	Harvard Dataverse	doi:10.7910/DVN/YB2L5A	https://doi.org/10.7910/DVN/YB2L5A	Data analysis	doi:10.7910/DVN/WRRKNF	Harvard Dataverse	doi:10.7910/DVN/WRRKNF	https://doi.org/10.7910/DVN/WRRKNF	replicate1
LF82_130	Transfection and screening	High-content image acquisition	ImageXpress Ultra	Molecular Devices	LF82_130_set5_Rep1	set5_Rep1_x.zip	Harvard Dataverse	doi:10.7910/DVN/YB2L5A	https://doi.org/10.7910/DVN/YB2L5A	Data analysis	doi:10.7910/DVN/WRRKNF	Harvard Dataverse	doi:10.7910/DVN/WRRKNF	https://doi.org/10.7910/DVN/WRRKNF	replicate1
LF82_147	Transfection and screening	High-content image acquisition	ImageXpress Ultra	Molecular Devices	LF82_147_set5_Rep1	set5_Rep1_x.zip	Harvard Dataverse	doi:10.7910/DVN/YB2L5A	https://doi.org/10.7910/DVN/YB2L5A	Data analysis	doi:10.7910/DVN/WRRKNF	Harvard Dataverse	doi:10.7910/DVN/WRRKNF	https://doi.org/10.7910/DVN/WRRKNF	replicate1
LF82_233	Transfection and screening	High-content image acquisition	ImageXpress Ultra	Molecular Devices	LF82_233_set5_Rep1	set5_Rep1_x.zip	Harvard Dataverse	doi:10.7910/DVN/YB2L5A	https://doi.org/10.7910/DVN/YB2L5A	Data analysis	doi:10.7910/DVN/WRRKNF	Harvard Dataverse	doi:10.7910/DVN/WRRKNF	https://doi.org/10.7910/DVN/WRRKNF	replicate1
LF82_251	Transfection and screening	High-content image acquisition	ImageXpress Ultra	Molecular Devices	LF82_251_set5_Rep1	set5_Rep1_x.zip	Harvard Dataverse	doi:10.7910/DVN/YB2L5A	https://doi.org/10.7910/DVN/YB2L5A	Data analysis	doi:10.7910/DVN/WRRKNF	Harvard Dataverse	doi:10.7910/DVN/WRRKNF	https://doi.org/10.7910/DVN/WRRKNF	replicate1
LF82_467	Transfection and screening	High-content image acquisition	ImageXpress Ultra	Molecular Devices	LF82_467_set5_Rep1	set5_Rep1_x.zip	Harvard Dataverse	doi:10.7910/DVN/YB2L5A	https://doi.org/10.7910/DVN/YB2L5A	Data analysis	doi:10.7910/DVN/WRRKNF	Harvard Dataverse	doi:10.7910/DVN/WRRKNF	https://doi.org/10.7910/DVN/WRRKNF	replicate1
LF82_582	Transfection and screening	High-content image acquisition	ImageXpress Ultra	Molecular Devices	LF82_582_set5_Rep1	set5_Rep1_x.zip	Harvard Dataverse	doi:10.7910/DVN/YB2L5A	https://doi.org/10.7910/DVN/YB2L5A	Data analysis	doi:10.7910/DVN/WRRKNF	Harvard Dataverse	doi:10.7910/DVN/WRRKNF	https://doi.org/10.7910/DVN/WRRKNF	replicate1
LF82_728	Transfection and screening	High-content image acquisition	ImageXpress Ultra	Molecular Devices	LF82_728_set5_Rep1	set5_Rep1_x.zip	Harvard Dataverse	doi:10.7910/DVN/YB2L5A	https://doi.org/10.7910/DVN/YB2L5A	Data analysis	doi:10.7910/DVN/WRRKNF	Harvard Dataverse	doi:10.7910/DVN/WRRKNF	https://doi.org/10.7910/DVN/WRRKNF	replicate1
LF82_781	Transfection and screening	High-content image acquisition	ImageXpress Ultra	Molecular Devices	LF82_781_set5_Rep1	set5_Rep1_x.zip	Harvard Dataverse	doi:10.7910/DVN/YB2L5A	https://doi.org/10.7910/DVN/YB2L5A	Data analysis	doi:10.7910/DVN/WRRKNF	Harvard Dataverse	doi:10.7910/DVN/WRRKNF	https://doi.org/10.7910/DVN/WRRKNF	replicate1
LF82_790	Transfection and screening	High-content image acquisition	ImageXpress Ultra	Molecular Devices	LF82_790_set5_Rep1	set5_Rep1_x.zip	Harvard Dataverse	doi:10.7910/DVN/YB2L5A	https://doi.org/10.7910/DVN/YB2L5A	Data analysis	doi:10.7910/DVN/WRRKNF	Harvard Dataverse	doi:10.7910/DVN/WRRKNF	https://doi.org/10.7910/DVN/WRRKNF	replicate1
LF82_797	Transfection and screening	High-content image acquisition	ImageXpress Ultra	Molecular Devices	LF82_797_set5_Rep1	set5_Rep1_x.zip	Harvard Dataverse	doi:10.7910/DVN/YB2L5A	https://doi.org/10.7910/DVN/YB2L5A	Data analysis	doi:10.7910/DVN/WRRKNF	Harvard Dataverse	doi:10.7910/DVN/WRRKNF	https://doi.org/10.7910/DVN/WRRKNF	replicate1
LF82_805	Transfection and screening	High-content image acquisition	ImageXpress Ultra	Molecular Devices	LF82_805_set5_Rep1	set5_Rep1_x.zip	Harvard Dataverse	doi:10.7910/DVN/YB2L5A	https://doi.org/10.7910/DVN/YB2L5A	Data analysis	doi:10.7910/DVN/WRRKNF	Harvard Dataverse	doi:10.7910/DVN/WRRKNF	https://doi.org/10.7910/DVN/WRRKNF	replicate1
LF82_313	Transfection and screening	High-content image acquisition	ImageXpress Ultra	Molecular Devices	LF82_313_set5_Rep1	set5_Rep1_x.zip	Harvard Dataverse	doi:10.7910/DVN/YB2L5A	https://doi.org/10.7910/DVN/YB2L5A	Data analysis	doi:10.7910/DVN/WRRKNF	Harvard Dataverse	doi:10.7910/DVN/WRRKNF	https://doi.org/10.7910/DVN/WRRKNF	replicate1
LF82_698	Transfection and screening	High-content image acquisition	ImageXpress Ultra	Molecular Devices	LF82_698_set5_Rep1	set5_Rep1_x.zip	Harvard Dataverse	doi:10.7910/DVN/YB2L5A	https://doi.org/10.7910/DVN/YB2L5A	Data analysis	doi:10.7910/DVN/WRRKNF	Harvard Dataverse	doi:10.7910/DVN/WRRKNF	https://doi.org/10.7910/DVN/WRRKNF	replicate1
LF82_146	Transfection and screening	High-content image acquisition	ImageXpress Ultra	Molecular Devices	LF82_146_set5_Rep1	set5_Rep1_x.zip	Harvard Dataverse	doi:10.7910/DVN/YB2L5A	https://doi.org/10.7910/DVN/YB2L5A	Data analysis	doi:10.7910/DVN/WRRKNF	Harvard Dataverse	doi:10.7910/DVN/WRRKNF	https://doi.org/10.7910/DVN/WRRKNF	replicate1
LF82_661	Transfection and screening	High-content image acquisition	ImageXpress Ultra	Molecular Devices	LF82_661_set5_Rep1	set5_Rep1_x.zip	Harvard Dataverse	doi:10.7910/DVN/YB2L5A	https://doi.org/10.7910/DVN/YB2L5A	Data analysis	doi:10.7910/DVN/WRRKNF	Harvard Dataverse	doi:10.7910/DVN/WRRKNF	https://doi.org/10.7910/DVN/WRRKNF	replicate1
LF82_681	Transfection and screening	High-content image acquisition	ImageXpress Ultra	Molecular Devices	LF82_681_set5_Rep1	set5_Rep1_x.zip	Harvard Dataverse	doi:10.7910/DVN/YB2L5A	https://doi.org/10.7910/DVN/YB2L5A	Data analysis	doi:10.7910/DVN/WRRKNF	Harvard Dataverse	doi:10.7910/DVN/WRRKNF	https://doi.org/10.7910/DVN/WRRKNF	replicate1
LF82_794	Transfection and screening	High-content image acquisition	ImageXpress Ultra	Molecular Devices	LF82_794_set5_Rep1	set5_Rep1_x.zip	Harvard Dataverse	doi:10.7910/DVN/YB2L5A	https://doi.org/10.7910/DVN/YB2L5A	Data analysis	doi:10.7910/DVN/WRRKNF	Harvard Dataverse	doi:10.7910/DVN/WRRKNF	https://doi.org/10.7910/DVN/WRRKNF	replicate1
LF82_759	Transfection and screening	High-content image acquisition	ImageXpress Ultra	Molecular Devices	LF82_759_set5_Rep1	set5_Rep1_x.zip	Harvard Dataverse	doi:10.7910/DVN/YB2L5A	https://doi.org/10.7910/DVN/YB2L5A	Data analysis	doi:10.7910/DVN/WRRKNF	Harvard Dataverse	doi:10.7910/DVN/WRRKNF	https://doi.org/10.7910/DVN/WRRKNF	replicate1
LF82_774	Transfection and screening	High-content image acquisition	ImageXpress Ultra	Molecular Devices	LF82_774_set5_Rep1	set5_Rep1_x.zip	Harvard Dataverse	doi:10.7910/DVN/YB2L5A	https://doi.org/10.7910/DVN/YB2L5A	Data analysis	doi:10.7910/DVN/WRRKNF	Harvard Dataverse	doi:10.7910/DVN/WRRKNF	https://doi.org/10.7910/DVN/WRRKNF	replicate1
LF82_260	Transfection and screening	High-content image acquisition	ImageXpress Ultra	Molecular Devices	LF82_260_set5_Rep1	set5_Rep1_x.zip	Harvard Dataverse	doi:10.7910/DVN/YB2L5A	https://doi.org/10.7910/DVN/YB2L5A	Data analysis	doi:10.7910/DVN/WRRKNF	Harvard Dataverse	doi:10.7910/DVN/WRRKNF	https://doi.org/10.7910/DVN/WRRKNF	replicate1
LF82_437	Transfection and screening	High-content image acquisition	ImageXpress Ultra	Molecular Devices	LF82_437_set5_Rep1	set5_Rep1_x.zip	Harvard Dataverse	doi:10.7910/DVN/YB2L5A	https://doi.org/10.7910/DVN/YB2L5A	Data analysis	doi:10.7910/DVN/WRRKNF	Harvard Dataverse	doi:10.7910/DVN/WRRKNF	https://doi.org/10.7910/DVN/WRRKNF	replicate1
LF82_394	Transfection and screening	High-content image acquisition	ImageXpress Ultra	Molecular Devices	LF82_394_set5_Rep1	set5_Rep1_x.zip	Harvard Dataverse	doi:10.7910/DVN/YB2L5A	https://doi.org/10.7910/DVN/YB2L5A	Data analysis	doi:10.7910/DVN/WRRKNF	Harvard Dataverse	doi:10.7910/DVN/WRRKNF	https://doi.org/10.7910/DVN/WRRKNF	replicate1
LF82_649	Transfection and screening	High-content image acquisition	ImageXpress Ultra	Molecular Devices	LF82_649_set5_Rep1	set5_Rep1_x.zip	Harvard Dataverse	doi:10.7910/DVN/YB2L5A	https://doi.org/10.7910/DVN/YB2L5A	Data analysis	doi:10.7910/DVN/WRRKNF	Harvard Dataverse	doi:10.7910/DVN/WRRKNF	https://doi.org/10.7910/DVN/WRRKNF	replicate1
LF82_004	Transfection and screening	High-content image acquisition	ImageXpress Ultra	Molecular Devices	LF82_004_Set1_Rep2	Set1_Part1_Rep2_x.zip	Harvard Dataverse	doi:10.7910/DVN/YB2L5A	https://doi.org/10.7910/DVN/YB2L5A	Data analysis	doi:10.7910/DVN/WRRKNF	Harvard Dataverse	doi:10.7910/DVN/WRRKNF	https://doi.org/10.7910/DVN/WRRKNF	replicate2
LF82_030	Transfection and screening	High-content image acquisition	ImageXpress Ultra	Molecular Devices	LF82_030_Set1_Rep2	Set1_Part1_Rep2_x.zip	Harvard Dataverse	doi:10.7910/DVN/YB2L5A	https://doi.org/10.7910/DVN/YB2L5A	Data analysis	doi:10.7910/DVN/WRRKNF	Harvard Dataverse	doi:10.7910/DVN/WRRKNF	https://doi.org/10.7910/DVN/WRRKNF	replicate2
LF82_032	Transfection and screening	High-content image acquisition	ImageXpress Ultra	Molecular Devices	LF82_032_Set1_Rep2	Set1_Part1_Rep2_x.zip	Harvard Dataverse	doi:10.7910/DVN/YB2L5A	https://doi.org/10.7910/DVN/YB2L5A	Data analysis	doi:10.7910/DVN/WRRKNF	Harvard Dataverse	doi:10.7910/DVN/WRRKNF	https://doi.org/10.7910/DVN/WRRKNF	replicate2
LF82_064	Transfection and screening	High-content image acquisition	ImageXpress Ultra	Molecular Devices	LF82_064_Set1_Rep2	Set1_Part1_Rep2_x.zip	Harvard Dataverse	doi:10.7910/DVN/YB2L5A	https://doi.org/10.7910/DVN/YB2L5A	Data analysis	doi:10.7910/DVN/WRRKNF	Harvard Dataverse	doi:10.7910/DVN/WRRKNF	https://doi.org/10.7910/DVN/WRRKNF	replicate2
LF82_071	Transfection and screening	High-content image acquisition	ImageXpress Ultra	Molecular Devices	LF82_071_Set1_Rep2	Set1_Part1_Rep2_x.zip	Harvard Dataverse	doi:10.7910/DVN/YB2L5A	https://doi.org/10.7910/DVN/YB2L5A	Data analysis	doi:10.7910/DVN/WRRKNF	Harvard Dataverse	doi:10.7910/DVN/WRRKNF	https://doi.org/10.7910/DVN/WRRKNF	replicate2
LF82_089	Transfection and screening	High-content image acquisition	ImageXpress Ultra	Molecular Devices	LF82_089_Set1_Rep2	Set1_Part1_Rep2_x.zip	Harvard Dataverse	doi:10.7910/DVN/YB2L5A	https://doi.org/10.7910/DVN/YB2L5A	Data analysis	doi:10.7910/DVN/WRRKNF	Harvard Dataverse	doi:10.7910/DVN/WRRKNF	https://doi.org/10.7910/DVN/WRRKNF	replicate2
LF82_091	Transfection and screening	High-content image acquisition	ImageXpress Ultra	Molecular Devices	LF82_091_Set1_Rep2	Set1_Part1_Rep2_x.zip	Harvard Dataverse	doi:10.7910/DVN/YB2L5A	https://doi.org/10.7910/DVN/YB2L5A	Data analysis	doi:10.7910/DVN/WRRKNF	Harvard Dataverse	doi:10.7910/DVN/WRRKNF	https://doi.org/10.7910/DVN/WRRKNF	replicate2
LF82_092	Transfection and screening	High-content image acquisition	ImageXpress Ultra	Molecular Devices	LF82_092_Set1_Rep2	Set1_Part1_Rep2_x.zip	Harvard Dataverse	doi:10.7910/DVN/YB2L5A	https://doi.org/10.7910/DVN/YB2L5A	Data analysis	doi:10.7910/DVN/WRRKNF	Harvard Dataverse	doi:10.7910/DVN/WRRKNF	https://doi.org/10.7910/DVN/WRRKNF	replicate2
LF82_093	Transfection and screening	High-content image acquisition	ImageXpress Ultra	Molecular Devices	LF82_093_Set1_Rep2	Set1_Part1_Rep2_x.zip	Harvard Dataverse	doi:10.7910/DVN/YB2L5A	https://doi.org/10.7910/DVN/YB2L5A	Data analysis	doi:10.7910/DVN/WRRKNF	Harvard Dataverse	doi:10.7910/DVN/WRRKNF	https://doi.org/10.7910/DVN/WRRKNF	replicate2
LF82_101	Transfection and screening	High-content image acquisition	ImageXpress Ultra	Molecular Devices	LF82_101_Set1_Rep2	Set1_Part1_Rep2_x.zip	Harvard Dataverse	doi:10.7910/DVN/YB2L5A	https://doi.org/10.7910/DVN/YB2L5A	Data analysis	doi:10.7910/DVN/WRRKNF	Harvard Dataverse	doi:10.7910/DVN/WRRKNF	https://doi.org/10.7910/DVN/WRRKNF	replicate2
LF82_105	Transfection and screening	High-content image acquisition	ImageXpress Ultra	Molecular Devices	LF82_105_Set1_Rep2	Set1_Part1_Rep2_x.zip	Harvard Dataverse	doi:10.7910/DVN/YB2L5A	https://doi.org/10.7910/DVN/YB2L5A	Data analysis	doi:10.7910/DVN/WRRKNF	Harvard Dataverse	doi:10.7910/DVN/WRRKNF	https://doi.org/10.7910/DVN/WRRKNF	replicate2
LF82_106	Transfection and screening	High-content image acquisition	ImageXpress Ultra	Molecular Devices	LF82_106_Set1_Rep2	Set1_Part1_Rep2_x.zip	Harvard Dataverse	doi:10.7910/DVN/YB2L5A	https://doi.org/10.7910/DVN/YB2L5A	Data analysis	doi:10.7910/DVN/WRRKNF	Harvard Dataverse	doi:10.7910/DVN/WRRKNF	https://doi.org/10.7910/DVN/WRRKNF	replicate2
LF82_114	Transfection and screening	High-content image acquisition	ImageXpress Ultra	Molecular Devices	LF82_114_Set1_Rep2	Set1_Part1_Rep2_x.zip	Harvard Dataverse	doi:10.7910/DVN/YB2L5A	https://doi.org/10.7910/DVN/YB2L5A	Data analysis	doi:10.7910/DVN/WRRKNF	Harvard Dataverse	doi:10.7910/DVN/WRRKNF	https://doi.org/10.7910/DVN/WRRKNF	replicate2
LF82_129	Transfection and screening	High-content image acquisition	ImageXpress Ultra	Molecular Devices	LF82_129_Set1_Rep2	Set1_Part1_Rep2_x.zip	Harvard Dataverse	doi:10.7910/DVN/YB2L5A	https://doi.org/10.7910/DVN/YB2L5A	Data analysis	doi:10.7910/DVN/WRRKNF	Harvard Dataverse	doi:10.7910/DVN/WRRKNF	https://doi.org/10.7910/DVN/WRRKNF	replicate2
LF82_133	Transfection and screening	High-content image acquisition	ImageXpress Ultra	Molecular Devices	LF82_133_Set1_Rep2	Set1_Part1_Rep2_x.zip	Harvard Dataverse	doi:10.7910/DVN/YB2L5A	https://doi.org/10.7910/DVN/YB2L5A	Data analysis	doi:10.7910/DVN/WRRKNF	Harvard Dataverse	doi:10.7910/DVN/WRRKNF	https://doi.org/10.7910/DVN/WRRKNF	replicate2
LF82_138	Transfection and screening	High-content image acquisition	ImageXpress Ultra	Molecular Devices	LF82_138_Set1_Rep2	Set1_Part1_Rep2_x.zip	Harvard Dataverse	doi:10.7910/DVN/YB2L5A	https://doi.org/10.7910/DVN/YB2L5A	Data analysis	doi:10.7910/DVN/WRRKNF	Harvard Dataverse	doi:10.7910/DVN/WRRKNF	https://doi.org/10.7910/DVN/WRRKNF	replicate2
LF82_152	Transfection and screening	High-content image acquisition	ImageXpress Ultra	Molecular Devices	LF82_152_Set1_Rep2	Set1_Part1_Rep2_x.zip	Harvard Dataverse	doi:10.7910/DVN/YB2L5A	https://doi.org/10.7910/DVN/YB2L5A	Data analysis	doi:10.7910/DVN/WRRKNF	Harvard Dataverse	doi:10.7910/DVN/WRRKNF	https://doi.org/10.7910/DVN/WRRKNF	replicate2
LF82_153	Transfection and screening	High-content image acquisition	ImageXpress Ultra	Molecular Devices	LF82_153_Set1_Rep2	Set1_Part1_Rep2_x.zip	Harvard Dataverse	doi:10.7910/DVN/YB2L5A	https://doi.org/10.7910/DVN/YB2L5A	Data analysis	doi:10.7910/DVN/WRRKNF	Harvard Dataverse	doi:10.7910/DVN/WRRKNF	https://doi.org/10.7910/DVN/WRRKNF	replicate2
LF82_159	Transfection and screening	High-content image acquisition	ImageXpress Ultra	Molecular Devices	LF82_159_Set1_Rep2	Set1_Part1_Rep2_x.zip	Harvard Dataverse	doi:10.7910/DVN/YB2L5A	https://doi.org/10.7910/DVN/YB2L5A	Data analysis	doi:10.7910/DVN/WRRKNF	Harvard Dataverse	doi:10.7910/DVN/WRRKNF	https://doi.org/10.7910/DVN/WRRKNF	replicate2
LF82_217	Transfection and screening	High-content image acquisition	ImageXpress Ultra	Molecular Devices	LF82_217_Set1_Rep2	Set1_Part1_Rep2_x.zip	Harvard Dataverse	doi:10.7910/DVN/YB2L5A	https://doi.org/10.7910/DVN/YB2L5A	Data analysis	doi:10.7910/DVN/WRRKNF	Harvard Dataverse	doi:10.7910/DVN/WRRKNF	https://doi.org/10.7910/DVN/WRRKNF	replicate2
LF82_230	Transfection and screening	High-content image acquisition	ImageXpress Ultra	Molecular Devices	LF82_230_Set1_Rep2	Set1_Part1_Rep2_x.zip	Harvard Dataverse	doi:10.7910/DVN/YB2L5A	https://doi.org/10.7910/DVN/YB2L5A	Data analysis	doi:10.7910/DVN/WRRKNF	Harvard Dataverse	doi:10.7910/DVN/WRRKNF	https://doi.org/10.7910/DVN/WRRKNF	replicate2
LF82_234	Transfection and screening	High-content image acquisition	ImageXpress Ultra	Molecular Devices	LF82_234_Set1_Rep2	Set1_Part1_Rep2_x.zip	Harvard Dataverse	doi:10.7910/DVN/YB2L5A	https://doi.org/10.7910/DVN/YB2L5A	Data analysis	doi:10.7910/DVN/WRRKNF	Harvard Dataverse	doi:10.7910/DVN/WRRKNF	https://doi.org/10.7910/DVN/WRRKNF	replicate2
LF82_240	Transfection and screening	High-content image acquisition	ImageXpress Ultra	Molecular Devices	LF82_240_Set1_Rep2	Set1_Part1_Rep2_x.zip	Harvard Dataverse	doi:10.7910/DVN/YB2L5A	https://doi.org/10.7910/DVN/YB2L5A	Data analysis	doi:10.7910/DVN/WRRKNF	Harvard Dataverse	doi:10.7910/DVN/WRRKNF	https://doi.org/10.7910/DVN/WRRKNF	replicate2
LF82_245	Transfection and screening	High-content image acquisition	ImageXpress Ultra	Molecular Devices	LF82_245_Set1_Rep2	Set1_Part1_Rep2_x.zip	Harvard Dataverse	doi:10.7910/DVN/YB2L5A	https://doi.org/10.7910/DVN/YB2L5A	Data analysis	doi:10.7910/DVN/WRRKNF	Harvard Dataverse	doi:10.7910/DVN/WRRKNF	https://doi.org/10.7910/DVN/WRRKNF	replicate2
LF82_246	Transfection and screening	High-content image acquisition	ImageXpress Ultra	Molecular Devices	LF82_246_Set1_Rep2	Set1_Part1_Rep2_x.zip	Harvard Dataverse	doi:10.7910/DVN/YB2L5A	https://doi.org/10.7910/DVN/YB2L5A	Data analysis	doi:10.7910/DVN/WRRKNF	Harvard Dataverse	doi:10.7910/DVN/WRRKNF	https://doi.org/10.7910/DVN/WRRKNF	replicate2
LF82_247	Transfection and screening	High-content image acquisition	ImageXpress Ultra	Molecular Devices	LF82_247_Set1_Rep2	Set1_Part1_Rep2_x.zip	Harvard Dataverse	doi:10.7910/DVN/YB2L5A	https://doi.org/10.7910/DVN/YB2L5A	Data analysis	doi:10.7910/DVN/WRRKNF	Harvard Dataverse	doi:10.7910/DVN/WRRKNF	https://doi.org/10.7910/DVN/WRRKNF	replicate2
LF82_248	Transfection and screening	High-content image acquisition	ImageXpress Ultra	Molecular Devices	LF82_248_Set1_Rep2	Set1_Part1_Rep2_x.zip	Harvard Dataverse	doi:10.7910/DVN/YB2L5A	https://doi.org/10.7910/DVN/YB2L5A	Data analysis	doi:10.7910/DVN/WRRKNF	Harvard Dataverse	doi:10.7910/DVN/WRRKNF	https://doi.org/10.7910/DVN/WRRKNF	replicate2
LF82_250	Transfection and screening	High-content image acquisition	ImageXpress Ultra	Molecular Devices	LF82_250_Set1_Rep2	Set1_Part1_Rep2_x.zip	Harvard Dataverse	doi:10.7910/DVN/YB2L5A	https://doi.org/10.7910/DVN/YB2L5A	Data analysis	doi:10.7910/DVN/WRRKNF	Harvard Dataverse	doi:10.7910/DVN/WRRKNF	https://doi.org/10.7910/DVN/WRRKNF	replicate2
LF82_281	Transfection and screening	High-content image acquisition	ImageXpress Ultra	Molecular Devices	LF82_281_Set1_Rep2	Set1_Part1_Rep2_x.zip	Harvard Dataverse	doi:10.7910/DVN/YB2L5A	https://doi.org/10.7910/DVN/YB2L5A	Data analysis	doi:10.7910/DVN/WRRKNF	Harvard Dataverse	doi:10.7910/DVN/WRRKNF	https://doi.org/10.7910/DVN/WRRKNF	replicate2
LF82_311	Transfection and screening	High-content image acquisition	ImageXpress Ultra	Molecular Devices	LF82_311_Set1_Rep2	Set1_Part1_Rep2_x.zip	Harvard Dataverse	doi:10.7910/DVN/YB2L5A	https://doi.org/10.7910/DVN/YB2L5A	Data analysis	doi:10.7910/DVN/WRRKNF	Harvard Dataverse	doi:10.7910/DVN/WRRKNF	https://doi.org/10.7910/DVN/WRRKNF	replicate2
LF82_321	Transfection and screening	High-content image acquisition	ImageXpress Ultra	Molecular Devices	LF82_321_Set1_Rep2	Set1_Part1_Rep2_x.zip	Harvard Dataverse	doi:10.7910/DVN/YB2L5A	https://doi.org/10.7910/DVN/YB2L5A	Data analysis	doi:10.7910/DVN/WRRKNF	Harvard Dataverse	doi:10.7910/DVN/WRRKNF	https://doi.org/10.7910/DVN/WRRKNF	replicate2
LF82_323	Transfection and screening	High-content image acquisition	ImageXpress Ultra	Molecular Devices	LF82_323_Set1_Rep2	Set1_Part1_Rep2_x.zip	Harvard Dataverse	doi:10.7910/DVN/YB2L5A	https://doi.org/10.7910/DVN/YB2L5A	Data analysis	doi:10.7910/DVN/WRRKNF	Harvard Dataverse	doi:10.7910/DVN/WRRKNF	https://doi.org/10.7910/DVN/WRRKNF	replicate2
LF82_325	Transfection and screening	High-content image acquisition	ImageXpress Ultra	Molecular Devices	LF82_325_Set1_Rep2	Set1_Part1_Rep2_x.zip	Harvard Dataverse	doi:10.7910/DVN/YB2L5A	https://doi.org/10.7910/DVN/YB2L5A	Data analysis	doi:10.7910/DVN/WRRKNF	Harvard Dataverse	doi:10.7910/DVN/WRRKNF	https://doi.org/10.7910/DVN/WRRKNF	replicate2
LF82_326	Transfection and screening	High-content image acquisition	ImageXpress Ultra	Molecular Devices	LF82_326_Set1_Rep2	Set1_Part1_Rep2_x.zip	Harvard Dataverse	doi:10.7910/DVN/YB2L5A	https://doi.org/10.7910/DVN/YB2L5A	Data analysis	doi:10.7910/DVN/WRRKNF	Harvard Dataverse	doi:10.7910/DVN/WRRKNF	https://doi.org/10.7910/DVN/WRRKNF	replicate2
LF82_327	Transfection and screening	High-content image acquisition	ImageXpress Ultra	Molecular Devices	LF82_327_Set1_Rep2	Set1_Part1_Rep2_x.zip	Harvard Dataverse	doi:10.7910/DVN/YB2L5A	https://doi.org/10.7910/DVN/YB2L5A	Data analysis	doi:10.7910/DVN/WRRKNF	Harvard Dataverse	doi:10.7910/DVN/WRRKNF	https://doi.org/10.7910/DVN/WRRKNF	replicate2
LF82_350	Transfection and screening	High-content image acquisition	ImageXpress Ultra	Molecular Devices	LF82_350_Set1_Rep2	Set1_Part1_Rep2_x.zip	Harvard Dataverse	doi:10.7910/DVN/YB2L5A	https://doi.org/10.7910/DVN/YB2L5A	Data analysis	doi:10.7910/DVN/WRRKNF	Harvard Dataverse	doi:10.7910/DVN/WRRKNF	https://doi.org/10.7910/DVN/WRRKNF	replicate2
LF82_353	Transfection and screening	High-content image acquisition	ImageXpress Ultra	Molecular Devices	LF82_353_Set1_Rep2	Set1_Part1_Rep2_x.zip	Harvard Dataverse	doi:10.7910/DVN/YB2L5A	https://doi.org/10.7910/DVN/YB2L5A	Data analysis	doi:10.7910/DVN/WRRKNF	Harvard Dataverse	doi:10.7910/DVN/WRRKNF	https://doi.org/10.7910/DVN/WRRKNF	replicate2
LF82_355	Transfection and screening	High-content image acquisition	ImageXpress Ultra	Molecular Devices	LF82_355_Set1_Rep2	Set1_Part1_Rep2_x.zip	Harvard Dataverse	doi:10.7910/DVN/YB2L5A	https://doi.org/10.7910/DVN/YB2L5A	Data analysis	doi:10.7910/DVN/WRRKNF	Harvard Dataverse	doi:10.7910/DVN/WRRKNF	https://doi.org/10.7910/DVN/WRRKNF	replicate2
LF82_361	Transfection and screening	High-content image acquisition	ImageXpress Ultra	Molecular Devices	LF82_361_Set1_Rep2	Set1_Part1_Rep2_x.zip	Harvard Dataverse	doi:10.7910/DVN/YB2L5A	https://doi.org/10.7910/DVN/YB2L5A	Data analysis	doi:10.7910/DVN/WRRKNF	Harvard Dataverse	doi:10.7910/DVN/WRRKNF	https://doi.org/10.7910/DVN/WRRKNF	replicate2
LF82_363	Transfection and screening	High-content image acquisition	ImageXpress Ultra	Molecular Devices	LF82_363_Set1_Rep2	Set1_Part1_Rep2_x.zip	Harvard Dataverse	doi:10.7910/DVN/YB2L5A	https://doi.org/10.7910/DVN/YB2L5A	Data analysis	doi:10.7910/DVN/WRRKNF	Harvard Dataverse	doi:10.7910/DVN/WRRKNF	https://doi.org/10.7910/DVN/WRRKNF	replicate2
LF82_434	Transfection and screening	High-content image acquisition	ImageXpress Ultra	Molecular Devices	LF82_434_Set1_Rep2	Set1_Part1_Rep2_x.zip	Harvard Dataverse	doi:10.7910/DVN/YB2L5A	https://doi.org/10.7910/DVN/YB2L5A	Data analysis	doi:10.7910/DVN/WRRKNF	Harvard Dataverse	doi:10.7910/DVN/WRRKNF	https://doi.org/10.7910/DVN/WRRKNF	replicate2
LF82_435	Transfection and screening	High-content image acquisition	ImageXpress Ultra	Molecular Devices	LF82_435_Set1_Rep2	Set1_Part1_Rep2_x.zip	Harvard Dataverse	doi:10.7910/DVN/YB2L5A	https://doi.org/10.7910/DVN/YB2L5A	Data analysis	doi:10.7910/DVN/WRRKNF	Harvard Dataverse	doi:10.7910/DVN/WRRKNF	https://doi.org/10.7910/DVN/WRRKNF	replicate2
LF82_464	Transfection and screening	High-content image acquisition	ImageXpress Ultra	Molecular Devices	LF82_464_Set1_Rep2	Set1_Part1_Rep2_x.zip	Harvard Dataverse	doi:10.7910/DVN/YB2L5A	https://doi.org/10.7910/DVN/YB2L5A	Data analysis	doi:10.7910/DVN/WRRKNF	Harvard Dataverse	doi:10.7910/DVN/WRRKNF	https://doi.org/10.7910/DVN/WRRKNF	replicate2
LF82_535	Transfection and screening	High-content image acquisition	ImageXpress Ultra	Molecular Devices	LF82_535_Set1_Rep2	Set1_Part1_Rep2_x.zip	Harvard Dataverse	doi:10.7910/DVN/YB2L5A	https://doi.org/10.7910/DVN/YB2L5A	Data analysis	doi:10.7910/DVN/WRRKNF	Harvard Dataverse	doi:10.7910/DVN/WRRKNF	https://doi.org/10.7910/DVN/WRRKNF	replicate2
LF82_536	Transfection and screening	High-content image acquisition	ImageXpress Ultra	Molecular Devices	LF82_536_Set1_Rep2	Set1_Part1_Rep2_x.zip	Harvard Dataverse	doi:10.7910/DVN/YB2L5A	https://doi.org/10.7910/DVN/YB2L5A	Data analysis	doi:10.7910/DVN/WRRKNF	Harvard Dataverse	doi:10.7910/DVN/WRRKNF	https://doi.org/10.7910/DVN/WRRKNF	replicate2
LF82_537	Transfection and screening	High-content image acquisition	ImageXpress Ultra	Molecular Devices	LF82_537_Set1_Rep2	Set1_Part1_Rep2_x.zip	Harvard Dataverse	doi:10.7910/DVN/YB2L5A	https://doi.org/10.7910/DVN/YB2L5A	Data analysis	doi:10.7910/DVN/WRRKNF	Harvard Dataverse	doi:10.7910/DVN/WRRKNF	https://doi.org/10.7910/DVN/WRRKNF	replicate2
LF82_572	Transfection and screening	High-content image acquisition	ImageXpress Ultra	Molecular Devices	LF82_572_Set1_Rep2	Set1_Part1_Rep2_x.zip	Harvard Dataverse	doi:10.7910/DVN/YB2L5A	https://doi.org/10.7910/DVN/YB2L5A	Data analysis	doi:10.7910/DVN/WRRKNF	Harvard Dataverse	doi:10.7910/DVN/WRRKNF	https://doi.org/10.7910/DVN/WRRKNF	replicate2
LF82_580	Transfection and screening	High-content image acquisition	ImageXpress Ultra	Molecular Devices	LF82_580_Set1_Rep2	Set1_Part1_Rep2_x.zip	Harvard Dataverse	doi:10.7910/DVN/YB2L5A	https://doi.org/10.7910/DVN/YB2L5A	Data analysis	doi:10.7910/DVN/WRRKNF	Harvard Dataverse	doi:10.7910/DVN/WRRKNF	https://doi.org/10.7910/DVN/WRRKNF	replicate2
LF82_583	Transfection and screening	High-content image acquisition	ImageXpress Ultra	Molecular Devices	LF82_583_Set1_Rep2	Set1_Part1_Rep2_x.zip	Harvard Dataverse	doi:10.7910/DVN/YB2L5A	https://doi.org/10.7910/DVN/YB2L5A	Data analysis	doi:10.7910/DVN/WRRKNF	Harvard Dataverse	doi:10.7910/DVN/WRRKNF	https://doi.org/10.7910/DVN/WRRKNF	replicate2
LF82_603	Transfection and screening	High-content image acquisition	ImageXpress Ultra	Molecular Devices	LF82_603_Set1_Rep2	Set1_Part1_Rep2_x.zip	Harvard Dataverse	doi:10.7910/DVN/YB2L5A	https://doi.org/10.7910/DVN/YB2L5A	Data analysis	doi:10.7910/DVN/WRRKNF	Harvard Dataverse	doi:10.7910/DVN/WRRKNF	https://doi.org/10.7910/DVN/WRRKNF	replicate2
LF82_660	Transfection and screening	High-content image acquisition	ImageXpress Ultra	Molecular Devices	LF82_660_Set1_Rep2	Set1_Part2_Rep2_x.zip	Harvard Dataverse	doi:10.7910/DVN/YB2L5A	https://doi.org/10.7910/DVN/YB2L5A	Data analysis	doi:10.7910/DVN/WRRKNF	Harvard Dataverse	doi:10.7910/DVN/WRRKNF	https://doi.org/10.7910/DVN/WRRKNF	replicate2
LF82_662	Transfection and screening	High-content image acquisition	ImageXpress Ultra	Molecular Devices	LF82_662_Set1_Rep2	Set1_Part2_Rep2_x.zip	Harvard Dataverse	doi:10.7910/DVN/YB2L5A	https://doi.org/10.7910/DVN/YB2L5A	Data analysis	doi:10.7910/DVN/WRRKNF	Harvard Dataverse	doi:10.7910/DVN/WRRKNF	https://doi.org/10.7910/DVN/WRRKNF	replicate2
LF82_668	Transfection and screening	High-content image acquisition	ImageXpress Ultra	Molecular Devices	LF82_668_Set1_Rep2	Set1_Part2_Rep2_x.zip	Harvard Dataverse	doi:10.7910/DVN/YB2L5A	https://doi.org/10.7910/DVN/YB2L5A	Data analysis	doi:10.7910/DVN/WRRKNF	Harvard Dataverse	doi:10.7910/DVN/WRRKNF	https://doi.org/10.7910/DVN/WRRKNF	replicate2
LF82_669	Transfection and screening	High-content image acquisition	ImageXpress Ultra	Molecular Devices	LF82_669_Set1_Rep2	Set1_Part2_Rep2_x.zip	Harvard Dataverse	doi:10.7910/DVN/YB2L5A	https://doi.org/10.7910/DVN/YB2L5A	Data analysis	doi:10.7910/DVN/WRRKNF	Harvard Dataverse	doi:10.7910/DVN/WRRKNF	https://doi.org/10.7910/DVN/WRRKNF	replicate2
LF82_679	Transfection and screening	High-content image acquisition	ImageXpress Ultra	Molecular Devices	LF82_679_Set1_Rep2	Set1_Part2_Rep2_x.zip	Harvard Dataverse	doi:10.7910/DVN/YB2L5A	https://doi.org/10.7910/DVN/YB2L5A	Data analysis	doi:10.7910/DVN/WRRKNF	Harvard Dataverse	doi:10.7910/DVN/WRRKNF	https://doi.org/10.7910/DVN/WRRKNF	replicate2
LF82_682	Transfection and screening	High-content image acquisition	ImageXpress Ultra	Molecular Devices	LF82_682_Set1_Rep2	Set1_Part2_Rep2_x.zip	Harvard Dataverse	doi:10.7910/DVN/YB2L5A	https://doi.org/10.7910/DVN/YB2L5A	Data analysis	doi:10.7910/DVN/WRRKNF	Harvard Dataverse	doi:10.7910/DVN/WRRKNF	https://doi.org/10.7910/DVN/WRRKNF	replicate2
LF82_683	Transfection and screening	High-content image acquisition	ImageXpress Ultra	Molecular Devices	LF82_683_Set1_Rep2	Set1_Part2_Rep2_x.zip	Harvard Dataverse	doi:10.7910/DVN/YB2L5A	https://doi.org/10.7910/DVN/YB2L5A	Data analysis	doi:10.7910/DVN/WRRKNF	Harvard Dataverse	doi:10.7910/DVN/WRRKNF	https://doi.org/10.7910/DVN/WRRKNF	replicate2
LF82_685	Transfection and screening	High-content image acquisition	ImageXpress Ultra	Molecular Devices	LF82_685_Set1_Rep2	Set1_Part2_Rep2_x.zip	Harvard Dataverse	doi:10.7910/DVN/YB2L5A	https://doi.org/10.7910/DVN/YB2L5A	Data analysis	doi:10.7910/DVN/WRRKNF	Harvard Dataverse	doi:10.7910/DVN/WRRKNF	https://doi.org/10.7910/DVN/WRRKNF	replicate2
LF82_686	Transfection and screening	High-content image acquisition	ImageXpress Ultra	Molecular Devices	LF82_686_Set1_Rep2	Set1_Part2_Rep2_x.zip	Harvard Dataverse	doi:10.7910/DVN/YB2L5A	https://doi.org/10.7910/DVN/YB2L5A	Data analysis	doi:10.7910/DVN/WRRKNF	Harvard Dataverse	doi:10.7910/DVN/WRRKNF	https://doi.org/10.7910/DVN/WRRKNF	replicate2
LF82_689	Transfection and screening	High-content image acquisition	ImageXpress Ultra	Molecular Devices	LF82_689_Set1_Rep2	Set1_Part2_Rep2_x.zip	Harvard Dataverse	doi:10.7910/DVN/YB2L5A	https://doi.org/10.7910/DVN/YB2L5A	Data analysis	doi:10.7910/DVN/WRRKNF	Harvard Dataverse	doi:10.7910/DVN/WRRKNF	https://doi.org/10.7910/DVN/WRRKNF	replicate2
LF82_697	Transfection and screening	High-content image acquisition	ImageXpress Ultra	Molecular Devices	LF82_697_Set1_Rep2	Set1_Part2_Rep2_x.zip	Harvard Dataverse	doi:10.7910/DVN/YB2L5A	https://doi.org/10.7910/DVN/YB2L5A	Data analysis	doi:10.7910/DVN/WRRKNF	Harvard Dataverse	doi:10.7910/DVN/WRRKNF	https://doi.org/10.7910/DVN/WRRKNF	replicate2
LF82_703	Transfection and screening	High-content image acquisition	ImageXpress Ultra	Molecular Devices	LF82_703_Set1_Rep2	Set1_Part2_Rep2_x.zip	Harvard Dataverse	doi:10.7910/DVN/YB2L5A	https://doi.org/10.7910/DVN/YB2L5A	Data analysis	doi:10.7910/DVN/WRRKNF	Harvard Dataverse	doi:10.7910/DVN/WRRKNF	https://doi.org/10.7910/DVN/WRRKNF	replicate2
LF82_715	Transfection and screening	High-content image acquisition	ImageXpress Ultra	Molecular Devices	LF82_715_Set1_Rep2	Set1_Part2_Rep2_x.zip	Harvard Dataverse	doi:10.7910/DVN/YB2L5A	https://doi.org/10.7910/DVN/YB2L5A	Data analysis	doi:10.7910/DVN/WRRKNF	Harvard Dataverse	doi:10.7910/DVN/WRRKNF	https://doi.org/10.7910/DVN/WRRKNF	replicate2
LF82_719	Transfection and screening	High-content image acquisition	ImageXpress Ultra	Molecular Devices	LF82_719_Set1_Rep2	Set1_Part2_Rep2_x.zip	Harvard Dataverse	doi:10.7910/DVN/YB2L5A	https://doi.org/10.7910/DVN/YB2L5A	Data analysis	doi:10.7910/DVN/WRRKNF	Harvard Dataverse	doi:10.7910/DVN/WRRKNF	https://doi.org/10.7910/DVN/WRRKNF	replicate2
LF82_722	Transfection and screening	High-content image acquisition	ImageXpress Ultra	Molecular Devices	LF82_722_Set1_Rep2	Set1_Part2_Rep2_x.zip	Harvard Dataverse	doi:10.7910/DVN/YB2L5A	https://doi.org/10.7910/DVN/YB2L5A	Data analysis	doi:10.7910/DVN/WRRKNF	Harvard Dataverse	doi:10.7910/DVN/WRRKNF	https://doi.org/10.7910/DVN/WRRKNF	replicate2
LF82_734	Transfection and screening	High-content image acquisition	ImageXpress Ultra	Molecular Devices	LF82_734_Set1_Rep2	Set1_Part2_Rep2_x.zip	Harvard Dataverse	doi:10.7910/DVN/YB2L5A	https://doi.org/10.7910/DVN/YB2L5A	Data analysis	doi:10.7910/DVN/WRRKNF	Harvard Dataverse	doi:10.7910/DVN/WRRKNF	https://doi.org/10.7910/DVN/WRRKNF	replicate2
LF82_747	Transfection and screening	High-content image acquisition	ImageXpress Ultra	Molecular Devices	LF82_747_Set1_Rep2	Set1_Part2_Rep2_x.zip	Harvard Dataverse	doi:10.7910/DVN/YB2L5A	https://doi.org/10.7910/DVN/YB2L5A	Data analysis	doi:10.7910/DVN/WRRKNF	Harvard Dataverse	doi:10.7910/DVN/WRRKNF	https://doi.org/10.7910/DVN/WRRKNF	replicate2
LF82_750	Transfection and screening	High-content image acquisition	ImageXpress Ultra	Molecular Devices	LF82_750_Set1_Rep2	Set1_Part2_Rep2_x.zip	Harvard Dataverse	doi:10.7910/DVN/YB2L5A	https://doi.org/10.7910/DVN/YB2L5A	Data analysis	doi:10.7910/DVN/WRRKNF	Harvard Dataverse	doi:10.7910/DVN/WRRKNF	https://doi.org/10.7910/DVN/WRRKNF	replicate2
LF82_753	Transfection and screening	High-content image acquisition	ImageXpress Ultra	Molecular Devices	LF82_753_Set1_Rep2	Set1_Part2_Rep2_x.zip	Harvard Dataverse	doi:10.7910/DVN/YB2L5A	https://doi.org/10.7910/DVN/YB2L5A	Data analysis	doi:10.7910/DVN/WRRKNF	Harvard Dataverse	doi:10.7910/DVN/WRRKNF	https://doi.org/10.7910/DVN/WRRKNF	replicate2
LF82_759	Transfection and screening	High-content image acquisition	ImageXpress Ultra	Molecular Devices	LF82_759_Set1_Rep2	Set1_Part2_Rep2_x.zip	Harvard Dataverse	doi:10.7910/DVN/YB2L5A	https://doi.org/10.7910/DVN/YB2L5A	Data analysis	doi:10.7910/DVN/WRRKNF	Harvard Dataverse	doi:10.7910/DVN/WRRKNF	https://doi.org/10.7910/DVN/WRRKNF	replicate2
LF82_770	Transfection and screening	High-content image acquisition	ImageXpress Ultra	Molecular Devices	LF82_770_Set1_Rep2	Set1_Part2_Rep2_x.zip	Harvard Dataverse	doi:10.7910/DVN/YB2L5A	https://doi.org/10.7910/DVN/YB2L5A	Data analysis	doi:10.7910/DVN/WRRKNF	Harvard Dataverse	doi:10.7910/DVN/WRRKNF	https://doi.org/10.7910/DVN/WRRKNF	replicate2
LF82_774	Transfection and screening	High-content image acquisition	ImageXpress Ultra	Molecular Devices	LF82_774_Set1_Rep2	Set1_Part2_Rep2_x.zip	Harvard Dataverse	doi:10.7910/DVN/YB2L5A	https://doi.org/10.7910/DVN/YB2L5A	Data analysis	doi:10.7910/DVN/WRRKNF	Harvard Dataverse	doi:10.7910/DVN/WRRKNF	https://doi.org/10.7910/DVN/WRRKNF	replicate2
LF82_780	Transfection and screening	High-content image acquisition	ImageXpress Ultra	Molecular Devices	LF82_780_Set1_Rep2	Set1_Part2_Rep2_x.zip	Harvard Dataverse	doi:10.7910/DVN/YB2L5A	https://doi.org/10.7910/DVN/YB2L5A	Data analysis	doi:10.7910/DVN/WRRKNF	Harvard Dataverse	doi:10.7910/DVN/WRRKNF	https://doi.org/10.7910/DVN/WRRKNF	replicate2
LF82_782	Transfection and screening	High-content image acquisition	ImageXpress Ultra	Molecular Devices	LF82_782_Set1_Rep2	Set1_Part2_Rep2_x.zip	Harvard Dataverse	doi:10.7910/DVN/YB2L5A	https://doi.org/10.7910/DVN/YB2L5A	Data analysis	doi:10.7910/DVN/WRRKNF	Harvard Dataverse	doi:10.7910/DVN/WRRKNF	https://doi.org/10.7910/DVN/WRRKNF	replicate2
LF82_783	Transfection and screening	High-content image acquisition	ImageXpress Ultra	Molecular Devices	LF82_783_Set1_Rep2	Set1_Part2_Rep2_x.zip	Harvard Dataverse	doi:10.7910/DVN/YB2L5A	https://doi.org/10.7910/DVN/YB2L5A	Data analysis	doi:10.7910/DVN/WRRKNF	Harvard Dataverse	doi:10.7910/DVN/WRRKNF	https://doi.org/10.7910/DVN/WRRKNF	replicate2
LF82_787	Transfection and screening	High-content image acquisition	ImageXpress Ultra	Molecular Devices	LF82_787_Set1_Rep2	Set1_Part2_Rep2_x.zip	Harvard Dataverse	doi:10.7910/DVN/YB2L5A	https://doi.org/10.7910/DVN/YB2L5A	Data analysis	doi:10.7910/DVN/WRRKNF	Harvard Dataverse	doi:10.7910/DVN/WRRKNF	https://doi.org/10.7910/DVN/WRRKNF	replicate2
LF82_788	Transfection and screening	High-content image acquisition	ImageXpress Ultra	Molecular Devices	LF82_788_Set1_Rep2	Set1_Part2_Rep2_x.zip	Harvard Dataverse	doi:10.7910/DVN/YB2L5A	https://doi.org/10.7910/DVN/YB2L5A	Data analysis	doi:10.7910/DVN/WRRKNF	Harvard Dataverse	doi:10.7910/DVN/WRRKNF	https://doi.org/10.7910/DVN/WRRKNF	replicate2
LF82_789	Transfection and screening	High-content image acquisition	ImageXpress Ultra	Molecular Devices	LF82_789_Set1_Rep2	Set1_Part2_Rep2_x.zip	Harvard Dataverse	doi:10.7910/DVN/YB2L5A	https://doi.org/10.7910/DVN/YB2L5A	Data analysis	doi:10.7910/DVN/WRRKNF	Harvard Dataverse	doi:10.7910/DVN/WRRKNF	https://doi.org/10.7910/DVN/WRRKNF	replicate2
LF82_792	Transfection and screening	High-content image acquisition	ImageXpress Ultra	Molecular Devices	LF82_792_Set1_Rep2	Set1_Part2_Rep2_x.zip	Harvard Dataverse	doi:10.7910/DVN/YB2L5A	https://doi.org/10.7910/DVN/YB2L5A	Data analysis	doi:10.7910/DVN/WRRKNF	Harvard Dataverse	doi:10.7910/DVN/WRRKNF	https://doi.org/10.7910/DVN/WRRKNF	replicate2
LF82_796	Transfection and screening	High-content image acquisition	ImageXpress Ultra	Molecular Devices	LF82_796_Set1_Rep2	Set1_Part2_Rep2_x.zip	Harvard Dataverse	doi:10.7910/DVN/YB2L5A	https://doi.org/10.7910/DVN/YB2L5A	Data analysis	doi:10.7910/DVN/WRRKNF	Harvard Dataverse	doi:10.7910/DVN/WRRKNF	https://doi.org/10.7910/DVN/WRRKNF	replicate2
LF82_102	Transfection and screening	High-content image acquisition	ImageXpress Ultra	Molecular Devices	LF82_102_Set1_Rep2	Set1_Part2_Rep2_x.zip	Harvard Dataverse	doi:10.7910/DVN/YB2L5A	https://doi.org/10.7910/DVN/YB2L5A	Data analysis	doi:10.7910/DVN/WRRKNF	Harvard Dataverse	doi:10.7910/DVN/WRRKNF	https://doi.org/10.7910/DVN/WRRKNF	replicate2
LF82_220	Transfection and screening	High-content image acquisition	ImageXpress Ultra	Molecular Devices	LF82_220_Set1_Rep2	Set1_Part2_Rep2_x.zip	Harvard Dataverse	doi:10.7910/DVN/YB2L5A	https://doi.org/10.7910/DVN/YB2L5A	Data analysis	doi:10.7910/DVN/WRRKNF	Harvard Dataverse	doi:10.7910/DVN/WRRKNF	https://doi.org/10.7910/DVN/WRRKNF	replicate2
LF82_314	Transfection and screening	High-content image acquisition	ImageXpress Ultra	Molecular Devices	LF82_314_Set1_Rep2	Set1_Part2_Rep2_x.zip	Harvard Dataverse	doi:10.7910/DVN/YB2L5A	https://doi.org/10.7910/DVN/YB2L5A	Data analysis	doi:10.7910/DVN/WRRKNF	Harvard Dataverse	doi:10.7910/DVN/WRRKNF	https://doi.org/10.7910/DVN/WRRKNF	replicate2
LF82_364	Transfection and screening	High-content image acquisition	ImageXpress Ultra	Molecular Devices	LF82_364_Set1_Rep2	Set1_Part2_Rep2_x.zip	Harvard Dataverse	doi:10.7910/DVN/YB2L5A	https://doi.org/10.7910/DVN/YB2L5A	Data analysis	doi:10.7910/DVN/WRRKNF	Harvard Dataverse	doi:10.7910/DVN/WRRKNF	https://doi.org/10.7910/DVN/WRRKNF	replicate2
LF82_606	Transfection and screening	High-content image acquisition	ImageXpress Ultra	Molecular Devices	LF82_606_Set1_Rep2	Set1_Part2_Rep2_x.zip	Harvard Dataverse	doi:10.7910/DVN/YB2L5A	https://doi.org/10.7910/DVN/YB2L5A	Data analysis	doi:10.7910/DVN/WRRKNF	Harvard Dataverse	doi:10.7910/DVN/WRRKNF	https://doi.org/10.7910/DVN/WRRKNF	replicate2
LF82_692	Transfection and screening	High-content image acquisition	ImageXpress Ultra	Molecular Devices	LF82_692_Set1_Rep2	Set1_Part2_Rep2_x.zip	Harvard Dataverse	doi:10.7910/DVN/YB2L5A	https://doi.org/10.7910/DVN/YB2L5A	Data analysis	doi:10.7910/DVN/WRRKNF	Harvard Dataverse	doi:10.7910/DVN/WRRKNF	https://doi.org/10.7910/DVN/WRRKNF	replicate2
LF82_765	Transfection and screening	High-content image acquisition	ImageXpress Ultra	Molecular Devices	LF82_765_Set1_Rep2	Set1_Part2_Rep2_x.zip	Harvard Dataverse	doi:10.7910/DVN/YB2L5A	https://doi.org/10.7910/DVN/YB2L5A	Data analysis	doi:10.7910/DVN/WRRKNF	Harvard Dataverse	doi:10.7910/DVN/WRRKNF	https://doi.org/10.7910/DVN/WRRKNF	replicate2
LF82_801	Transfection and screening	High-content image acquisition	ImageXpress Ultra	Molecular Devices	LF82_801_Set1_Rep2	Set1_Part2_Rep2_x.zip	Harvard Dataverse	doi:10.7910/DVN/YB2L5A	https://doi.org/10.7910/DVN/YB2L5A	Data analysis	doi:10.7910/DVN/WRRKNF	Harvard Dataverse	doi:10.7910/DVN/WRRKNF	https://doi.org/10.7910/DVN/WRRKNF	replicate2
LF82_104	Transfection and screening	High-content image acquisition	ImageXpress Ultra	Molecular Devices	LF82_104_Set1_Rep2	Set1_Part2_Rep2_x.zip	Harvard Dataverse	doi:10.7910/DVN/YB2L5A	https://doi.org/10.7910/DVN/YB2L5A	Data analysis	doi:10.7910/DVN/WRRKNF	Harvard Dataverse	doi:10.7910/DVN/WRRKNF	https://doi.org/10.7910/DVN/WRRKNF	replicate2
LF82_223	Transfection and screening	High-content image acquisition	ImageXpress Ultra	Molecular Devices	LF82_223_Set1_Rep2	Set1_Part2_Rep2_x.zip	Harvard Dataverse	doi:10.7910/DVN/YB2L5A	https://doi.org/10.7910/DVN/YB2L5A	Data analysis	doi:10.7910/DVN/WRRKNF	Harvard Dataverse	doi:10.7910/DVN/WRRKNF	https://doi.org/10.7910/DVN/WRRKNF	replicate2
LF82_319	Transfection and screening	High-content image acquisition	ImageXpress Ultra	Molecular Devices	LF82_319_Set1_Rep2	Set1_Part2_Rep2_x.zip	Harvard Dataverse	doi:10.7910/DVN/YB2L5A	https://doi.org/10.7910/DVN/YB2L5A	Data analysis	doi:10.7910/DVN/WRRKNF	Harvard Dataverse	doi:10.7910/DVN/WRRKNF	https://doi.org/10.7910/DVN/WRRKNF	replicate2
LF82_415	Transfection and screening	High-content image acquisition	ImageXpress Ultra	Molecular Devices	LF82_415_Set1_Rep2	Set1_Part2_Rep2_x.zip	Harvard Dataverse	doi:10.7910/DVN/YB2L5A	https://doi.org/10.7910/DVN/YB2L5A	Data analysis	doi:10.7910/DVN/WRRKNF	Harvard Dataverse	doi:10.7910/DVN/WRRKNF	https://doi.org/10.7910/DVN/WRRKNF	replicate2
LF82_619	Transfection and screening	High-content image acquisition	ImageXpress Ultra	Molecular Devices	LF82_619_Set1_Rep2	Set1_Part2_Rep2_x.zip	Harvard Dataverse	doi:10.7910/DVN/YB2L5A	https://doi.org/10.7910/DVN/YB2L5A	Data analysis	doi:10.7910/DVN/WRRKNF	Harvard Dataverse	doi:10.7910/DVN/WRRKNF	https://doi.org/10.7910/DVN/WRRKNF	replicate2
LF82_696	Transfection and screening	High-content image acquisition	ImageXpress Ultra	Molecular Devices	LF82_696_Set1_Rep2	Set1_Part2_Rep2_x.zip	Harvard Dataverse	doi:10.7910/DVN/YB2L5A	https://doi.org/10.7910/DVN/YB2L5A	Data analysis	doi:10.7910/DVN/WRRKNF	Harvard Dataverse	doi:10.7910/DVN/WRRKNF	https://doi.org/10.7910/DVN/WRRKNF	replicate2
LF82_769	Transfection and screening	High-content image acquisition	ImageXpress Ultra	Molecular Devices	LF82_769_Set1_Rep2	Set1_Part2_Rep2_x.zip	Harvard Dataverse	doi:10.7910/DVN/YB2L5A	https://doi.org/10.7910/DVN/YB2L5A	Data analysis	doi:10.7910/DVN/WRRKNF	Harvard Dataverse	doi:10.7910/DVN/WRRKNF	https://doi.org/10.7910/DVN/WRRKNF	replicate2
LF82_802	Transfection and screening	High-content image acquisition	ImageXpress Ultra	Molecular Devices	LF82_802_Set1_Rep2	Set1_Part2_Rep2_x.zip	Harvard Dataverse	doi:10.7910/DVN/YB2L5A	https://doi.org/10.7910/DVN/YB2L5A	Data analysis	doi:10.7910/DVN/WRRKNF	Harvard Dataverse	doi:10.7910/DVN/WRRKNF	https://doi.org/10.7910/DVN/WRRKNF	replicate2
LF82_803	Transfection and screening	High-content image acquisition	ImageXpress Ultra	Molecular Devices	LF82_803_Set2_Rep2	Set2_Part1_Rep2_x.zip	Harvard Dataverse	doi:10.7910/DVN/YB2L5A	https://doi.org/10.7910/DVN/YB2L5A	Data analysis	doi:10.7910/DVN/WRRKNF	Harvard Dataverse	doi:10.7910/DVN/WRRKNF	https://doi.org/10.7910/DVN/WRRKNF	replicate2
LF82_804	Transfection and screening	High-content image acquisition	ImageXpress Ultra	Molecular Devices	LF82_804_Set2_Rep2	Set2_Part1_Rep2_x.zip	Harvard Dataverse	doi:10.7910/DVN/YB2L5A	https://doi.org/10.7910/DVN/YB2L5A	Data analysis	doi:10.7910/DVN/WRRKNF	Harvard Dataverse	doi:10.7910/DVN/WRRKNF	https://doi.org/10.7910/DVN/WRRKNF	replicate2
LF82_808	Transfection and screening	High-content image acquisition	ImageXpress Ultra	Molecular Devices	LF82_808_Set2_Rep2_1	Set2_Part1_Rep2_x.zip	Harvard Dataverse	doi:10.7910/DVN/YB2L5A	https://doi.org/10.7910/DVN/YB2L5A	Data analysis	doi:10.7910/DVN/WRRKNF	Harvard Dataverse	doi:10.7910/DVN/WRRKNF	https://doi.org/10.7910/DVN/WRRKNF	replicate2
LF82_809	Transfection and screening	High-content image acquisition	ImageXpress Ultra	Molecular Devices	LF82_809_Set2_Rep2_1	Set2_Part1_Rep2_x.zip	Harvard Dataverse	doi:10.7910/DVN/YB2L5A	https://doi.org/10.7910/DVN/YB2L5A	Data analysis	doi:10.7910/DVN/WRRKNF	Harvard Dataverse	doi:10.7910/DVN/WRRKNF	https://doi.org/10.7910/DVN/WRRKNF	replicate2
LF82_811	Transfection and screening	High-content image acquisition	ImageXpress Ultra	Molecular Devices	LF82_811_Set2_Rep2	Set2_Part1_Rep2_x.zip	Harvard Dataverse	doi:10.7910/DVN/YB2L5A	https://doi.org/10.7910/DVN/YB2L5A	Data analysis	doi:10.7910/DVN/WRRKNF	Harvard Dataverse	doi:10.7910/DVN/WRRKNF	https://doi.org/10.7910/DVN/WRRKNF	replicate2
LF82_098	Transfection and screening	High-content image acquisition	ImageXpress Ultra	Molecular Devices	LF82_098_Set2_Rep2	Set2_Part1_Rep2_x.zip	Harvard Dataverse	doi:10.7910/DVN/YB2L5A	https://doi.org/10.7910/DVN/YB2L5A	Data analysis	doi:10.7910/DVN/WRRKNF	Harvard Dataverse	doi:10.7910/DVN/WRRKNF	https://doi.org/10.7910/DVN/WRRKNF	replicate2
LF82_100	Transfection and screening	High-content image acquisition	ImageXpress Ultra	Molecular Devices	LF82_100_Set2_Rep2	Set2_Part1_Rep2_x.zip	Harvard Dataverse	doi:10.7910/DVN/YB2L5A	https://doi.org/10.7910/DVN/YB2L5A	Data analysis	doi:10.7910/DVN/WRRKNF	Harvard Dataverse	doi:10.7910/DVN/WRRKNF	https://doi.org/10.7910/DVN/WRRKNF	replicate2
LF82_137	Transfection and screening	High-content image acquisition	ImageXpress Ultra	Molecular Devices	LF82_137_Set2_Rep2	Set2_Part1_Rep2_x.zip	Harvard Dataverse	doi:10.7910/DVN/YB2L5A	https://doi.org/10.7910/DVN/YB2L5A	Data analysis	doi:10.7910/DVN/WRRKNF	Harvard Dataverse	doi:10.7910/DVN/WRRKNF	https://doi.org/10.7910/DVN/WRRKNF	replicate2
LF82_139	Transfection and screening	High-content image acquisition	ImageXpress Ultra	Molecular Devices	LF82_139_Set2_Rep2	Set2_Part1_Rep2_x.zip	Harvard Dataverse	doi:10.7910/DVN/YB2L5A	https://doi.org/10.7910/DVN/YB2L5A	Data analysis	doi:10.7910/DVN/WRRKNF	Harvard Dataverse	doi:10.7910/DVN/WRRKNF	https://doi.org/10.7910/DVN/WRRKNF	replicate2
LF82_280	Transfection and screening	High-content image acquisition	ImageXpress Ultra	Molecular Devices	LF82_280_Set2_Rep2	Set2_Part1_Rep2_x.zip	Harvard Dataverse	doi:10.7910/DVN/YB2L5A	https://doi.org/10.7910/DVN/YB2L5A	Data analysis	doi:10.7910/DVN/WRRKNF	Harvard Dataverse	doi:10.7910/DVN/WRRKNF	https://doi.org/10.7910/DVN/WRRKNF	replicate2
LF82_808	Transfection and screening	High-content image acquisition	ImageXpress Ultra	Molecular Devices	LF82_808_Set2_Rep2_2	Set2_Part1_Rep2_x.zip	Harvard Dataverse	doi:10.7910/DVN/YB2L5A	https://doi.org/10.7910/DVN/YB2L5A	Data analysis	doi:10.7910/DVN/WRRKNF	Harvard Dataverse	doi:10.7910/DVN/WRRKNF	https://doi.org/10.7910/DVN/WRRKNF	replicate2
LF82_809	Transfection and screening	High-content image acquisition	ImageXpress Ultra	Molecular Devices	LF82_809_Set2_Rep2_2	Set2_Part1_Rep2_x.zip	Harvard Dataverse	doi:10.7910/DVN/YB2L5A	https://doi.org/10.7910/DVN/YB2L5A	Data analysis	doi:10.7910/DVN/WRRKNF	Harvard Dataverse	doi:10.7910/DVN/WRRKNF	https://doi.org/10.7910/DVN/WRRKNF	replicate2
LF82_031	Transfection and screening	High-content image acquisition	ImageXpress Ultra	Molecular Devices	LF82_031_Set2_Rep2	Set2_Part1_Rep2_x.zip	Harvard Dataverse	doi:10.7910/DVN/YB2L5A	https://doi.org/10.7910/DVN/YB2L5A	Data analysis	doi:10.7910/DVN/WRRKNF	Harvard Dataverse	doi:10.7910/DVN/WRRKNF	https://doi.org/10.7910/DVN/WRRKNF	replicate2
LF82_034	Transfection and screening	High-content image acquisition	ImageXpress Ultra	Molecular Devices	LF82_034_Set2_Rep2	Set2_Part1_Rep2_x.zip	Harvard Dataverse	doi:10.7910/DVN/YB2L5A	https://doi.org/10.7910/DVN/YB2L5A	Data analysis	doi:10.7910/DVN/WRRKNF	Harvard Dataverse	doi:10.7910/DVN/WRRKNF	https://doi.org/10.7910/DVN/WRRKNF	replicate2
LF82_044	Transfection and screening	High-content image acquisition	ImageXpress Ultra	Molecular Devices	LF82_044_Set2_Rep2	Set2_Part1_Rep2_x.zip	Harvard Dataverse	doi:10.7910/DVN/YB2L5A	https://doi.org/10.7910/DVN/YB2L5A	Data analysis	doi:10.7910/DVN/WRRKNF	Harvard Dataverse	doi:10.7910/DVN/WRRKNF	https://doi.org/10.7910/DVN/WRRKNF	replicate2
LF82_086	Transfection and screening	High-content image acquisition	ImageXpress Ultra	Molecular Devices	LF82_086_Set2_Rep2	Set2_Part1_Rep2_x.zip	Harvard Dataverse	doi:10.7910/DVN/YB2L5A	https://doi.org/10.7910/DVN/YB2L5A	Data analysis	doi:10.7910/DVN/WRRKNF	Harvard Dataverse	doi:10.7910/DVN/WRRKNF	https://doi.org/10.7910/DVN/WRRKNF	replicate2
LF82_087	Transfection and screening	High-content image acquisition	ImageXpress Ultra	Molecular Devices	LF82_087_Set2_Rep2	Set2_Part1_Rep2_x.zip	Harvard Dataverse	doi:10.7910/DVN/YB2L5A	https://doi.org/10.7910/DVN/YB2L5A	Data analysis	doi:10.7910/DVN/WRRKNF	Harvard Dataverse	doi:10.7910/DVN/WRRKNF	https://doi.org/10.7910/DVN/WRRKNF	replicate2
LF82_090	Transfection and screening	High-content image acquisition	ImageXpress Ultra	Molecular Devices	LF82_090_Set2_Rep2	Set2_Part1_Rep2_x.zip	Harvard Dataverse	doi:10.7910/DVN/YB2L5A	https://doi.org/10.7910/DVN/YB2L5A	Data analysis	doi:10.7910/DVN/WRRKNF	Harvard Dataverse	doi:10.7910/DVN/WRRKNF	https://doi.org/10.7910/DVN/WRRKNF	replicate2
LF82_124	Transfection and screening	High-content image acquisition	ImageXpress Ultra	Molecular Devices	LF82_124_Set2_Rep2	Set2_Part1_Rep2_x.zip	Harvard Dataverse	doi:10.7910/DVN/YB2L5A	https://doi.org/10.7910/DVN/YB2L5A	Data analysis	doi:10.7910/DVN/WRRKNF	Harvard Dataverse	doi:10.7910/DVN/WRRKNF	https://doi.org/10.7910/DVN/WRRKNF	replicate2
LF82_130	Transfection and screening	High-content image acquisition	ImageXpress Ultra	Molecular Devices	LF82_130_Set2_Rep2	Set2_Part1_Rep2_x.zip	Harvard Dataverse	doi:10.7910/DVN/YB2L5A	https://doi.org/10.7910/DVN/YB2L5A	Data analysis	doi:10.7910/DVN/WRRKNF	Harvard Dataverse	doi:10.7910/DVN/WRRKNF	https://doi.org/10.7910/DVN/WRRKNF	replicate2
LF82_177	Transfection and screening	High-content image acquisition	ImageXpress Ultra	Molecular Devices	LF82_177_Set2_Rep2	Set2_Part1_Rep2_x.zip	Harvard Dataverse	doi:10.7910/DVN/YB2L5A	https://doi.org/10.7910/DVN/YB2L5A	Data analysis	doi:10.7910/DVN/WRRKNF	Harvard Dataverse	doi:10.7910/DVN/WRRKNF	https://doi.org/10.7910/DVN/WRRKNF	replicate2
LF82_179	Transfection and screening	High-content image acquisition	ImageXpress Ultra	Molecular Devices	LF82_179_Set2_Rep2	Set2_Part1_Rep2_x.zip	Harvard Dataverse	doi:10.7910/DVN/YB2L5A	https://doi.org/10.7910/DVN/YB2L5A	Data analysis	doi:10.7910/DVN/WRRKNF	Harvard Dataverse	doi:10.7910/DVN/WRRKNF	https://doi.org/10.7910/DVN/WRRKNF	replicate2
LF82_189	Transfection and screening	High-content image acquisition	ImageXpress Ultra	Molecular Devices	LF82_189_Set2_Rep2	Set2_Part1_Rep2_x.zip	Harvard Dataverse	doi:10.7910/DVN/YB2L5A	https://doi.org/10.7910/DVN/YB2L5A	Data analysis	doi:10.7910/DVN/WRRKNF	Harvard Dataverse	doi:10.7910/DVN/WRRKNF	https://doi.org/10.7910/DVN/WRRKNF	replicate2
LF82_219	Transfection and screening	High-content image acquisition	ImageXpress Ultra	Molecular Devices	LF82_219_Set2_Rep2	Set2_Part1_Rep2_x.zip	Harvard Dataverse	doi:10.7910/DVN/YB2L5A	https://doi.org/10.7910/DVN/YB2L5A	Data analysis	doi:10.7910/DVN/WRRKNF	Harvard Dataverse	doi:10.7910/DVN/WRRKNF	https://doi.org/10.7910/DVN/WRRKNF	replicate2
LF82_229	Transfection and screening	High-content image acquisition	ImageXpress Ultra	Molecular Devices	LF82_229_Set2_Rep2	Set2_Part1_Rep2_x.zip	Harvard Dataverse	doi:10.7910/DVN/YB2L5A	https://doi.org/10.7910/DVN/YB2L5A	Data analysis	doi:10.7910/DVN/WRRKNF	Harvard Dataverse	doi:10.7910/DVN/WRRKNF	https://doi.org/10.7910/DVN/WRRKNF	replicate2
LF82_233	Transfection and screening	High-content image acquisition	ImageXpress Ultra	Molecular Devices	LF82_233_Set2_Rep2	Set2_Part1_Rep2_x.zip	Harvard Dataverse	doi:10.7910/DVN/YB2L5A	https://doi.org/10.7910/DVN/YB2L5A	Data analysis	doi:10.7910/DVN/WRRKNF	Harvard Dataverse	doi:10.7910/DVN/WRRKNF	https://doi.org/10.7910/DVN/WRRKNF	replicate2
LF82_249	Transfection and screening	High-content image acquisition	ImageXpress Ultra	Molecular Devices	LF82_249_Set2_Rep2	Set2_Part1_Rep2_x.zip	Harvard Dataverse	doi:10.7910/DVN/YB2L5A	https://doi.org/10.7910/DVN/YB2L5A	Data analysis	doi:10.7910/DVN/WRRKNF	Harvard Dataverse	doi:10.7910/DVN/WRRKNF	https://doi.org/10.7910/DVN/WRRKNF	replicate2
LF82_251	Transfection and screening	High-content image acquisition	ImageXpress Ultra	Molecular Devices	LF82_251_Set2_Rep2	Set2_Part1_Rep2_x.zip	Harvard Dataverse	doi:10.7910/DVN/YB2L5A	https://doi.org/10.7910/DVN/YB2L5A	Data analysis	doi:10.7910/DVN/WRRKNF	Harvard Dataverse	doi:10.7910/DVN/WRRKNF	https://doi.org/10.7910/DVN/WRRKNF	replicate2
LF82_256	Transfection and screening	High-content image acquisition	ImageXpress Ultra	Molecular Devices	LF82_256_Set2_Rep2	Set2_Part1_Rep2_x.zip	Harvard Dataverse	doi:10.7910/DVN/YB2L5A	https://doi.org/10.7910/DVN/YB2L5A	Data analysis	doi:10.7910/DVN/WRRKNF	Harvard Dataverse	doi:10.7910/DVN/WRRKNF	https://doi.org/10.7910/DVN/WRRKNF	replicate2
LF82_259	Transfection and screening	High-content image acquisition	ImageXpress Ultra	Molecular Devices	LF82_259_Set2_Rep2	Set2_Part1_Rep2_x.zip	Harvard Dataverse	doi:10.7910/DVN/YB2L5A	https://doi.org/10.7910/DVN/YB2L5A	Data analysis	doi:10.7910/DVN/WRRKNF	Harvard Dataverse	doi:10.7910/DVN/WRRKNF	https://doi.org/10.7910/DVN/WRRKNF	replicate2
LF82_282	Transfection and screening	High-content image acquisition	ImageXpress Ultra	Molecular Devices	LF82_282_Set2_Rep2	Set2_Part1_Rep2_x.zip	Harvard Dataverse	doi:10.7910/DVN/YB2L5A	https://doi.org/10.7910/DVN/YB2L5A	Data analysis	doi:10.7910/DVN/WRRKNF	Harvard Dataverse	doi:10.7910/DVN/WRRKNF	https://doi.org/10.7910/DVN/WRRKNF	replicate2
LF82_316	Transfection and screening	High-content image acquisition	ImageXpress Ultra	Molecular Devices	LF82_316_Set2_Rep2	Set2_Part1_Rep2_x.zip	Harvard Dataverse	doi:10.7910/DVN/YB2L5A	https://doi.org/10.7910/DVN/YB2L5A	Data analysis	doi:10.7910/DVN/WRRKNF	Harvard Dataverse	doi:10.7910/DVN/WRRKNF	https://doi.org/10.7910/DVN/WRRKNF	replicate2
LF82_317	Transfection and screening	High-content image acquisition	ImageXpress Ultra	Molecular Devices	LF82_317_Set2_Rep2	Set2_Part1_Rep2_x.zip	Harvard Dataverse	doi:10.7910/DVN/YB2L5A	https://doi.org/10.7910/DVN/YB2L5A	Data analysis	doi:10.7910/DVN/WRRKNF	Harvard Dataverse	doi:10.7910/DVN/WRRKNF	https://doi.org/10.7910/DVN/WRRKNF	replicate2
LF82_318	Transfection and screening	High-content image acquisition	ImageXpress Ultra	Molecular Devices	LF82_318_Set2_Rep2	Set2_Part1_Rep2_x.zip	Harvard Dataverse	doi:10.7910/DVN/YB2L5A	https://doi.org/10.7910/DVN/YB2L5A	Data analysis	doi:10.7910/DVN/WRRKNF	Harvard Dataverse	doi:10.7910/DVN/WRRKNF	https://doi.org/10.7910/DVN/WRRKNF	replicate2
LF82_320	Transfection and screening	High-content image acquisition	ImageXpress Ultra	Molecular Devices	LF82_320_Set2_Rep2	Set2_Part1_Rep2_x.zip	Harvard Dataverse	doi:10.7910/DVN/YB2L5A	https://doi.org/10.7910/DVN/YB2L5A	Data analysis	doi:10.7910/DVN/WRRKNF	Harvard Dataverse	doi:10.7910/DVN/WRRKNF	https://doi.org/10.7910/DVN/WRRKNF	replicate2
LF82_322	Transfection and screening	High-content image acquisition	ImageXpress Ultra	Molecular Devices	LF82_322_Set2_Rep2	Set2_Part1_Rep2_x.zip	Harvard Dataverse	doi:10.7910/DVN/YB2L5A	https://doi.org/10.7910/DVN/YB2L5A	Data analysis	doi:10.7910/DVN/WRRKNF	Harvard Dataverse	doi:10.7910/DVN/WRRKNF	https://doi.org/10.7910/DVN/WRRKNF	replicate2
LF82_324	Transfection and screening	High-content image acquisition	ImageXpress Ultra	Molecular Devices	LF82_324_Set2_Rep2	Set2_Part1_Rep2_x.zip	Harvard Dataverse	doi:10.7910/DVN/YB2L5A	https://doi.org/10.7910/DVN/YB2L5A	Data analysis	doi:10.7910/DVN/WRRKNF	Harvard Dataverse	doi:10.7910/DVN/WRRKNF	https://doi.org/10.7910/DVN/WRRKNF	replicate2
LF82_352	Transfection and screening	High-content image acquisition	ImageXpress Ultra	Molecular Devices	LF82_352_Set2_Rep2	Set2_Part1_Rep2_x.zip	Harvard Dataverse	doi:10.7910/DVN/YB2L5A	https://doi.org/10.7910/DVN/YB2L5A	Data analysis	doi:10.7910/DVN/WRRKNF	Harvard Dataverse	doi:10.7910/DVN/WRRKNF	https://doi.org/10.7910/DVN/WRRKNF	replicate2
LF82_354	Transfection and screening	High-content image acquisition	ImageXpress Ultra	Molecular Devices	LF82_354_Set2_Rep2	Set2_Part1_Rep2_x.zip	Harvard Dataverse	doi:10.7910/DVN/YB2L5A	https://doi.org/10.7910/DVN/YB2L5A	Data analysis	doi:10.7910/DVN/WRRKNF	Harvard Dataverse	doi:10.7910/DVN/WRRKNF	https://doi.org/10.7910/DVN/WRRKNF	replicate2
LF82_373	Transfection and screening	High-content image acquisition	ImageXpress Ultra	Molecular Devices	LF82_373_Set2_Rep2	Set2_Part1_Rep2_x.zip	Harvard Dataverse	doi:10.7910/DVN/YB2L5A	https://doi.org/10.7910/DVN/YB2L5A	Data analysis	doi:10.7910/DVN/WRRKNF	Harvard Dataverse	doi:10.7910/DVN/WRRKNF	https://doi.org/10.7910/DVN/WRRKNF	replicate2
LF82_436	Transfection and screening	High-content image acquisition	ImageXpress Ultra	Molecular Devices	LF82_436_Set2_Rep2	Set2_Part1_Rep2_x.zip	Harvard Dataverse	doi:10.7910/DVN/YB2L5A	https://doi.org/10.7910/DVN/YB2L5A	Data analysis	doi:10.7910/DVN/WRRKNF	Harvard Dataverse	doi:10.7910/DVN/WRRKNF	https://doi.org/10.7910/DVN/WRRKNF	replicate2
LF82_437	Transfection and screening	High-content image acquisition	ImageXpress Ultra	Molecular Devices	LF82_437_Set2_Rep2	Set2_Part1_Rep2_x.zip	Harvard Dataverse	doi:10.7910/DVN/YB2L5A	https://doi.org/10.7910/DVN/YB2L5A	Data analysis	doi:10.7910/DVN/WRRKNF	Harvard Dataverse	doi:10.7910/DVN/WRRKNF	https://doi.org/10.7910/DVN/WRRKNF	replicate2
LF82_467	Transfection and screening	High-content image acquisition	ImageXpress Ultra	Molecular Devices	LF82_467_Set2_Rep2	Set2_Part1_Rep2_x.zip	Harvard Dataverse	doi:10.7910/DVN/YB2L5A	https://doi.org/10.7910/DVN/YB2L5A	Data analysis	doi:10.7910/DVN/WRRKNF	Harvard Dataverse	doi:10.7910/DVN/WRRKNF	https://doi.org/10.7910/DVN/WRRKNF	replicate2
LF82_469	Transfection and screening	High-content image acquisition	ImageXpress Ultra	Molecular Devices	LF82_469_Set2_Rep2	Set2_Part1_Rep2_x.zip	Harvard Dataverse	doi:10.7910/DVN/YB2L5A	https://doi.org/10.7910/DVN/YB2L5A	Data analysis	doi:10.7910/DVN/WRRKNF	Harvard Dataverse	doi:10.7910/DVN/WRRKNF	https://doi.org/10.7910/DVN/WRRKNF	replicate2
LF82_471	Transfection and screening	High-content image acquisition	ImageXpress Ultra	Molecular Devices	LF82_471_Set2_Rep2	Set2_Part1_Rep2_x.zip	Harvard Dataverse	doi:10.7910/DVN/YB2L5A	https://doi.org/10.7910/DVN/YB2L5A	Data analysis	doi:10.7910/DVN/WRRKNF	Harvard Dataverse	doi:10.7910/DVN/WRRKNF	https://doi.org/10.7910/DVN/WRRKNF	replicate2
LF82_499	Transfection and screening	High-content image acquisition	ImageXpress Ultra	Molecular Devices	LF82_499_Set2_Rep2	Set2_Part1_Rep2_x.zip	Harvard Dataverse	doi:10.7910/DVN/YB2L5A	https://doi.org/10.7910/DVN/YB2L5A	Data analysis	doi:10.7910/DVN/WRRKNF	Harvard Dataverse	doi:10.7910/DVN/WRRKNF	https://doi.org/10.7910/DVN/WRRKNF	replicate2
LF82_534	Transfection and screening	High-content image acquisition	ImageXpress Ultra	Molecular Devices	LF82_534_Set2_Rep2	Set2_Part1_Rep2_x.zip	Harvard Dataverse	doi:10.7910/DVN/YB2L5A	https://doi.org/10.7910/DVN/YB2L5A	Data analysis	doi:10.7910/DVN/WRRKNF	Harvard Dataverse	doi:10.7910/DVN/WRRKNF	https://doi.org/10.7910/DVN/WRRKNF	replicate2
LF82_538	Transfection and screening	High-content image acquisition	ImageXpress Ultra	Molecular Devices	LF82_538_Set2_Rep2	Set2_Part1_Rep2_x.zip	Harvard Dataverse	doi:10.7910/DVN/YB2L5A	https://doi.org/10.7910/DVN/YB2L5A	Data analysis	doi:10.7910/DVN/WRRKNF	Harvard Dataverse	doi:10.7910/DVN/WRRKNF	https://doi.org/10.7910/DVN/WRRKNF	replicate2
LF82_0557	Transfection and screening	High-content image acquisition	ImageXpress Ultra	Molecular Devices	LF82_0557_Set2_Rep2	Set2_Part1_Rep2_x.zip	Harvard Dataverse	doi:10.7910/DVN/YB2L5A	https://doi.org/10.7910/DVN/YB2L5A	Data analysis	doi:10.7910/DVN/WRRKNF	Harvard Dataverse	doi:10.7910/DVN/WRRKNF	https://doi.org/10.7910/DVN/WRRKNF	replicate2
LF82_582	Transfection and screening	High-content image acquisition	ImageXpress Ultra	Molecular Devices	LF82_582_Set2_Rep2	Set2_Part1_Rep2_x.zip	Harvard Dataverse	doi:10.7910/DVN/YB2L5A	https://doi.org/10.7910/DVN/YB2L5A	Data analysis	doi:10.7910/DVN/WRRKNF	Harvard Dataverse	doi:10.7910/DVN/WRRKNF	https://doi.org/10.7910/DVN/WRRKNF	replicate2
LF82_605	Transfection and screening	High-content image acquisition	ImageXpress Ultra	Molecular Devices	LF82_605_Set2_Rep2	Set2_Part2_Rep2_x.zip	Harvard Dataverse	doi:10.7910/DVN/YB2L5A	https://doi.org/10.7910/DVN/YB2L5A	Data analysis	doi:10.7910/DVN/WRRKNF	Harvard Dataverse	doi:10.7910/DVN/WRRKNF	https://doi.org/10.7910/DVN/WRRKNF	replicate2
LF82_658	Transfection and screening	High-content image acquisition	ImageXpress Ultra	Molecular Devices	LF82_658_Set2_Rep2	Set2_Part2_Rep2_x.zip	Harvard Dataverse	doi:10.7910/DVN/YB2L5A	https://doi.org/10.7910/DVN/YB2L5A	Data analysis	doi:10.7910/DVN/WRRKNF	Harvard Dataverse	doi:10.7910/DVN/WRRKNF	https://doi.org/10.7910/DVN/WRRKNF	replicate2
LF82_663	Transfection and screening	High-content image acquisition	ImageXpress Ultra	Molecular Devices	LF82_663_Set2_Rep2	Set2_Part2_Rep2_x.zip	Harvard Dataverse	doi:10.7910/DVN/YB2L5A	https://doi.org/10.7910/DVN/YB2L5A	Data analysis	doi:10.7910/DVN/WRRKNF	Harvard Dataverse	doi:10.7910/DVN/WRRKNF	https://doi.org/10.7910/DVN/WRRKNF	replicate2
LF82_664	Transfection and screening	High-content image acquisition	ImageXpress Ultra	Molecular Devices	LF82_664_Set2_Rep2	Set2_Part2_Rep2_x.zip	Harvard Dataverse	doi:10.7910/DVN/YB2L5A	https://doi.org/10.7910/DVN/YB2L5A	Data analysis	doi:10.7910/DVN/WRRKNF	Harvard Dataverse	doi:10.7910/DVN/WRRKNF	https://doi.org/10.7910/DVN/WRRKNF	replicate2
LF82_665	Transfection and screening	High-content image acquisition	ImageXpress Ultra	Molecular Devices	LF82_665_Set2_Rep2	Set2_Part2_Rep2_x.zip	Harvard Dataverse	doi:10.7910/DVN/YB2L5A	https://doi.org/10.7910/DVN/YB2L5A	Data analysis	doi:10.7910/DVN/WRRKNF	Harvard Dataverse	doi:10.7910/DVN/WRRKNF	https://doi.org/10.7910/DVN/WRRKNF	replicate2
LF82_666	Transfection and screening	High-content image acquisition	ImageXpress Ultra	Molecular Devices	LF82_666_Set2_Rep2	Set2_Part2_Rep2_x.zip	Harvard Dataverse	doi:10.7910/DVN/YB2L5A	https://doi.org/10.7910/DVN/YB2L5A	Data analysis	doi:10.7910/DVN/WRRKNF	Harvard Dataverse	doi:10.7910/DVN/WRRKNF	https://doi.org/10.7910/DVN/WRRKNF	replicate2
LF82_670	Transfection and screening	High-content image acquisition	ImageXpress Ultra	Molecular Devices	LF82_670_Set2_Rep2	Set2_Part2_Rep2_x.zip	Harvard Dataverse	doi:10.7910/DVN/YB2L5A	https://doi.org/10.7910/DVN/YB2L5A	Data analysis	doi:10.7910/DVN/WRRKNF	Harvard Dataverse	doi:10.7910/DVN/WRRKNF	https://doi.org/10.7910/DVN/WRRKNF	replicate2
LF82_672	Transfection and screening	High-content image acquisition	ImageXpress Ultra	Molecular Devices	LF82_672_Set2_Rep2	Set2_Part2_Rep2_x.zip	Harvard Dataverse	doi:10.7910/DVN/YB2L5A	https://doi.org/10.7910/DVN/YB2L5A	Data analysis	doi:10.7910/DVN/WRRKNF	Harvard Dataverse	doi:10.7910/DVN/WRRKNF	https://doi.org/10.7910/DVN/WRRKNF	replicate2
LF82_673	Transfection and screening	High-content image acquisition	ImageXpress Ultra	Molecular Devices	LF82_673_Set2_Rep2	Set2_Part2_Rep2_x.zip	Harvard Dataverse	doi:10.7910/DVN/YB2L5A	https://doi.org/10.7910/DVN/YB2L5A	Data analysis	doi:10.7910/DVN/WRRKNF	Harvard Dataverse	doi:10.7910/DVN/WRRKNF	https://doi.org/10.7910/DVN/WRRKNF	replicate2
LF82_674	Transfection and screening	High-content image acquisition	ImageXpress Ultra	Molecular Devices	LF82_674_Set2_Rep2	Set2_Part2_Rep2_x.zip	Harvard Dataverse	doi:10.7910/DVN/YB2L5A	https://doi.org/10.7910/DVN/YB2L5A	Data analysis	doi:10.7910/DVN/WRRKNF	Harvard Dataverse	doi:10.7910/DVN/WRRKNF	https://doi.org/10.7910/DVN/WRRKNF	replicate2
LF82_678	Transfection and screening	High-content image acquisition	ImageXpress Ultra	Molecular Devices	LF82_678_Set2_Rep2	Set2_Part2_Rep2_x.zip	Harvard Dataverse	doi:10.7910/DVN/YB2L5A	https://doi.org/10.7910/DVN/YB2L5A	Data analysis	doi:10.7910/DVN/WRRKNF	Harvard Dataverse	doi:10.7910/DVN/WRRKNF	https://doi.org/10.7910/DVN/WRRKNF	replicate2
LF82_684	Transfection and screening	High-content image acquisition	ImageXpress Ultra	Molecular Devices	LF82_684_Set2_Rep2	Set2_Part2_Rep2_x.zip	Harvard Dataverse	doi:10.7910/DVN/YB2L5A	https://doi.org/10.7910/DVN/YB2L5A	Data analysis	doi:10.7910/DVN/WRRKNF	Harvard Dataverse	doi:10.7910/DVN/WRRKNF	https://doi.org/10.7910/DVN/WRRKNF	replicate2
LF82_687	Transfection and screening	High-content image acquisition	ImageXpress Ultra	Molecular Devices	LF82_687_Set2_Rep2	Set2_Part2_Rep2_x.zip	Harvard Dataverse	doi:10.7910/DVN/YB2L5A	https://doi.org/10.7910/DVN/YB2L5A	Data analysis	doi:10.7910/DVN/WRRKNF	Harvard Dataverse	doi:10.7910/DVN/WRRKNF	https://doi.org/10.7910/DVN/WRRKNF	replicate2
LF82_693	Transfection and screening	High-content image acquisition	ImageXpress Ultra	Molecular Devices	LF82_693_Set2_Rep2	Set2_Part2_Rep2_x.zip	Harvard Dataverse	doi:10.7910/DVN/YB2L5A	https://doi.org/10.7910/DVN/YB2L5A	Data analysis	doi:10.7910/DVN/WRRKNF	Harvard Dataverse	doi:10.7910/DVN/WRRKNF	https://doi.org/10.7910/DVN/WRRKNF	replicate2
LF82_695	Transfection and screening	High-content image acquisition	ImageXpress Ultra	Molecular Devices	LF82_695_Set2_Rep2	Set2_Part2_Rep2_x.zip	Harvard Dataverse	doi:10.7910/DVN/YB2L5A	https://doi.org/10.7910/DVN/YB2L5A	Data analysis	doi:10.7910/DVN/WRRKNF	Harvard Dataverse	doi:10.7910/DVN/WRRKNF	https://doi.org/10.7910/DVN/WRRKNF	replicate2
LF82_700	Transfection and screening	High-content image acquisition	ImageXpress Ultra	Molecular Devices	LF82_700_Set2_Rep2	Set2_Part2_Rep2_x.zip	Harvard Dataverse	doi:10.7910/DVN/YB2L5A	https://doi.org/10.7910/DVN/YB2L5A	Data analysis	doi:10.7910/DVN/WRRKNF	Harvard Dataverse	doi:10.7910/DVN/WRRKNF	https://doi.org/10.7910/DVN/WRRKNF	replicate2
LF82_701	Transfection and screening	High-content image acquisition	ImageXpress Ultra	Molecular Devices	LF82_701_Set2_Rep2	Set2_Part2_Rep2_x.zip	Harvard Dataverse	doi:10.7910/DVN/YB2L5A	https://doi.org/10.7910/DVN/YB2L5A	Data analysis	doi:10.7910/DVN/WRRKNF	Harvard Dataverse	doi:10.7910/DVN/WRRKNF	https://doi.org/10.7910/DVN/WRRKNF	replicate2
LF82_702	Transfection and screening	High-content image acquisition	ImageXpress Ultra	Molecular Devices	LF82_702_Set2_Rep2	Set2_Part2_Rep2_x.zip	Harvard Dataverse	doi:10.7910/DVN/YB2L5A	https://doi.org/10.7910/DVN/YB2L5A	Data analysis	doi:10.7910/DVN/WRRKNF	Harvard Dataverse	doi:10.7910/DVN/WRRKNF	https://doi.org/10.7910/DVN/WRRKNF	replicate2
LF82_705	Transfection and screening	High-content image acquisition	ImageXpress Ultra	Molecular Devices	LF82_705_Set2_Rep2	Set2_Part2_Rep2_x.zip	Harvard Dataverse	doi:10.7910/DVN/YB2L5A	https://doi.org/10.7910/DVN/YB2L5A	Data analysis	doi:10.7910/DVN/WRRKNF	Harvard Dataverse	doi:10.7910/DVN/WRRKNF	https://doi.org/10.7910/DVN/WRRKNF	replicate2
LF82_720	Transfection and screening	High-content image acquisition	ImageXpress Ultra	Molecular Devices	LF82_720_Set2_Rep2	Set2_Part2_Rep2_x.zip	Harvard Dataverse	doi:10.7910/DVN/YB2L5A	https://doi.org/10.7910/DVN/YB2L5A	Data analysis	doi:10.7910/DVN/WRRKNF	Harvard Dataverse	doi:10.7910/DVN/WRRKNF	https://doi.org/10.7910/DVN/WRRKNF	replicate2
LF82_725	Transfection and screening	High-content image acquisition	ImageXpress Ultra	Molecular Devices	LF82_725_Set2_Rep2	Set2_Part2_Rep2_x.zip	Harvard Dataverse	doi:10.7910/DVN/YB2L5A	https://doi.org/10.7910/DVN/YB2L5A	Data analysis	doi:10.7910/DVN/WRRKNF	Harvard Dataverse	doi:10.7910/DVN/WRRKNF	https://doi.org/10.7910/DVN/WRRKNF	replicate2
LF82_727	Transfection and screening	High-content image acquisition	ImageXpress Ultra	Molecular Devices	LF82_727_Set2_Rep2	Set2_Part2_Rep2_x.zip	Harvard Dataverse	doi:10.7910/DVN/YB2L5A	https://doi.org/10.7910/DVN/YB2L5A	Data analysis	doi:10.7910/DVN/WRRKNF	Harvard Dataverse	doi:10.7910/DVN/WRRKNF	https://doi.org/10.7910/DVN/WRRKNF	replicate2
LF82_728	Transfection and screening	High-content image acquisition	ImageXpress Ultra	Molecular Devices	LF82_728_Set2_Rep2	Set2_Part2_Rep2_x.zip	Harvard Dataverse	doi:10.7910/DVN/YB2L5A	https://doi.org/10.7910/DVN/YB2L5A	Data analysis	doi:10.7910/DVN/WRRKNF	Harvard Dataverse	doi:10.7910/DVN/WRRKNF	https://doi.org/10.7910/DVN/WRRKNF	replicate2
LF82_730	Transfection and screening	High-content image acquisition	ImageXpress Ultra	Molecular Devices	LF82_730_Set2_Rep2	Set2_Part2_Rep2_x.zip	Harvard Dataverse	doi:10.7910/DVN/YB2L5A	https://doi.org/10.7910/DVN/YB2L5A	Data analysis	doi:10.7910/DVN/WRRKNF	Harvard Dataverse	doi:10.7910/DVN/WRRKNF	https://doi.org/10.7910/DVN/WRRKNF	replicate2
LF82_731	Transfection and screening	High-content image acquisition	ImageXpress Ultra	Molecular Devices	LF82_731_Set2_Rep2	Set2_Part2_Rep2_x.zip	Harvard Dataverse	doi:10.7910/DVN/YB2L5A	https://doi.org/10.7910/DVN/YB2L5A	Data analysis	doi:10.7910/DVN/WRRKNF	Harvard Dataverse	doi:10.7910/DVN/WRRKNF	https://doi.org/10.7910/DVN/WRRKNF	replicate2
LF82_732	Transfection and screening	High-content image acquisition	ImageXpress Ultra	Molecular Devices	LF82_732_Set2_Rep2	Set2_Part2_Rep2_x.zip	Harvard Dataverse	doi:10.7910/DVN/YB2L5A	https://doi.org/10.7910/DVN/YB2L5A	Data analysis	doi:10.7910/DVN/WRRKNF	Harvard Dataverse	doi:10.7910/DVN/WRRKNF	https://doi.org/10.7910/DVN/WRRKNF	replicate2
LF82_773	Transfection and screening	High-content image acquisition	ImageXpress Ultra	Molecular Devices	LF82_773_Set2_Rep2	Set2_Part2_Rep2_x.zip	Harvard Dataverse	doi:10.7910/DVN/YB2L5A	https://doi.org/10.7910/DVN/YB2L5A	Data analysis	doi:10.7910/DVN/WRRKNF	Harvard Dataverse	doi:10.7910/DVN/WRRKNF	https://doi.org/10.7910/DVN/WRRKNF	replicate2
LF82_777	Transfection and screening	High-content image acquisition	ImageXpress Ultra	Molecular Devices	LF82_777_Set2_Rep2	Set2_Part2_Rep2_x.zip	Harvard Dataverse	doi:10.7910/DVN/YB2L5A	https://doi.org/10.7910/DVN/YB2L5A	Data analysis	doi:10.7910/DVN/WRRKNF	Harvard Dataverse	doi:10.7910/DVN/WRRKNF	https://doi.org/10.7910/DVN/WRRKNF	replicate2
LF82_779	Transfection and screening	High-content image acquisition	ImageXpress Ultra	Molecular Devices	LF82_779_Set2_Rep2	Set2_Part2_Rep2_x.zip	Harvard Dataverse	doi:10.7910/DVN/YB2L5A	https://doi.org/10.7910/DVN/YB2L5A	Data analysis	doi:10.7910/DVN/WRRKNF	Harvard Dataverse	doi:10.7910/DVN/WRRKNF	https://doi.org/10.7910/DVN/WRRKNF	replicate2
LF82_781	Transfection and screening	High-content image acquisition	ImageXpress Ultra	Molecular Devices	LF82_781_Set2_Rep2	Set2_Part2_Rep2_x.zip	Harvard Dataverse	doi:10.7910/DVN/YB2L5A	https://doi.org/10.7910/DVN/YB2L5A	Data analysis	doi:10.7910/DVN/WRRKNF	Harvard Dataverse	doi:10.7910/DVN/WRRKNF	https://doi.org/10.7910/DVN/WRRKNF	replicate2
LF82_312	Transfection and screening	High-content image acquisition	ImageXpress Ultra	Molecular Devices	LF82_312_Set2_Rep2	Set2_Part2_Rep2_x.zip	Harvard Dataverse	doi:10.7910/DVN/YB2L5A	https://doi.org/10.7910/DVN/YB2L5A	Data analysis	doi:10.7910/DVN/WRRKNF	Harvard Dataverse	doi:10.7910/DVN/WRRKNF	https://doi.org/10.7910/DVN/WRRKNF	replicate2
LF82_140	Transfection and screening	High-content image acquisition	ImageXpress Ultra	Molecular Devices	LF82_140_Set2_Rep2	Set2_Part2_Rep2_x.zip	Harvard Dataverse	doi:10.7910/DVN/YB2L5A	https://doi.org/10.7910/DVN/YB2L5A	Data analysis	doi:10.7910/DVN/WRRKNF	Harvard Dataverse	doi:10.7910/DVN/WRRKNF	https://doi.org/10.7910/DVN/WRRKNF	replicate2
LF82_260	Transfection and screening	High-content image acquisition	ImageXpress Ultra	Molecular Devices	LF82_260_Set2_Rep2	Set2_Part2_Rep2_x.zip	Harvard Dataverse	doi:10.7910/DVN/YB2L5A	https://doi.org/10.7910/DVN/YB2L5A	Data analysis	doi:10.7910/DVN/WRRKNF	Harvard Dataverse	doi:10.7910/DVN/WRRKNF	https://doi.org/10.7910/DVN/WRRKNF	replicate2
LF82_378	Transfection and screening	High-content image acquisition	ImageXpress Ultra	Molecular Devices	LF82_378_Set2_Rep2	Set2_Part2_Rep2_x.zip	Harvard Dataverse	doi:10.7910/DVN/YB2L5A	https://doi.org/10.7910/DVN/YB2L5A	Data analysis	doi:10.7910/DVN/WRRKNF	Harvard Dataverse	doi:10.7910/DVN/WRRKNF	https://doi.org/10.7910/DVN/WRRKNF	replicate2
LF82_602	Transfection and screening	High-content image acquisition	ImageXpress Ultra	Molecular Devices	LF82_602_Set2_Rep2	Set2_Part2_Rep2_x.zip	Harvard Dataverse	doi:10.7910/DVN/YB2L5A	https://doi.org/10.7910/DVN/YB2L5A	Data analysis	doi:10.7910/DVN/WRRKNF	Harvard Dataverse	doi:10.7910/DVN/WRRKNF	https://doi.org/10.7910/DVN/WRRKNF	replicate2
LF82_675	Transfection and screening	High-content image acquisition	ImageXpress Ultra	Molecular Devices	LF82_675_Set2_Rep2	Set2_Part2_Rep2_x.zip	Harvard Dataverse	doi:10.7910/DVN/YB2L5A	https://doi.org/10.7910/DVN/YB2L5A	Data analysis	doi:10.7910/DVN/WRRKNF	Harvard Dataverse	doi:10.7910/DVN/WRRKNF	https://doi.org/10.7910/DVN/WRRKNF	replicate2
LF82_723	Transfection and screening	High-content image acquisition	ImageXpress Ultra	Molecular Devices	LF82_723_Set2_Rep2	Set2_Part2_Rep2_x.zip	Harvard Dataverse	doi:10.7910/DVN/YB2L5A	https://doi.org/10.7910/DVN/YB2L5A	Data analysis	doi:10.7910/DVN/WRRKNF	Harvard Dataverse	doi:10.7910/DVN/WRRKNF	https://doi.org/10.7910/DVN/WRRKNF	replicate2
LF82_790	Transfection and screening	High-content image acquisition	ImageXpress Ultra	Molecular Devices	LF82_790_Set2_Rep2	Set2_Part2_Rep2_x.zip	Harvard Dataverse	doi:10.7910/DVN/YB2L5A	https://doi.org/10.7910/DVN/YB2L5A	Data analysis	doi:10.7910/DVN/WRRKNF	Harvard Dataverse	doi:10.7910/DVN/WRRKNF	https://doi.org/10.7910/DVN/WRRKNF	replicate2
LF82_785	Transfection and screening	High-content image acquisition	ImageXpress Ultra	Molecular Devices	LF82_785_Set2_Rep2	Set2_Part2_Rep2_x.zip	Harvard Dataverse	doi:10.7910/DVN/YB2L5A	https://doi.org/10.7910/DVN/YB2L5A	Data analysis	doi:10.7910/DVN/WRRKNF	Harvard Dataverse	doi:10.7910/DVN/WRRKNF	https://doi.org/10.7910/DVN/WRRKNF	replicate2
LF82_147	Transfection and screening	High-content image acquisition	ImageXpress Ultra	Molecular Devices	LF82_147_Set2_Rep2	Set2_Part2_Rep2_x.zip	Harvard Dataverse	doi:10.7910/DVN/YB2L5A	https://doi.org/10.7910/DVN/YB2L5A	Data analysis	doi:10.7910/DVN/WRRKNF	Harvard Dataverse	doi:10.7910/DVN/WRRKNF	https://doi.org/10.7910/DVN/WRRKNF	replicate2
LF82_261	Transfection and screening	High-content image acquisition	ImageXpress Ultra	Molecular Devices	LF82_261_Set2_Rep2	Set2_Part2_Rep2_x.zip	Harvard Dataverse	doi:10.7910/DVN/YB2L5A	https://doi.org/10.7910/DVN/YB2L5A	Data analysis	doi:10.7910/DVN/WRRKNF	Harvard Dataverse	doi:10.7910/DVN/WRRKNF	https://doi.org/10.7910/DVN/WRRKNF	replicate2
LF82_398	Transfection and screening	High-content image acquisition	ImageXpress Ultra	Molecular Devices	LF82_398_Set2_Rep2	Set2_Part2_Rep2_x.zip	Harvard Dataverse	doi:10.7910/DVN/YB2L5A	https://doi.org/10.7910/DVN/YB2L5A	Data analysis	doi:10.7910/DVN/WRRKNF	Harvard Dataverse	doi:10.7910/DVN/WRRKNF	https://doi.org/10.7910/DVN/WRRKNF	replicate2
LF82_604	Transfection and screening	High-content image acquisition	ImageXpress Ultra	Molecular Devices	LF82_604_Set2_Rep2	Set2_Part2_Rep2_x.zip	Harvard Dataverse	doi:10.7910/DVN/YB2L5A	https://doi.org/10.7910/DVN/YB2L5A	Data analysis	doi:10.7910/DVN/WRRKNF	Harvard Dataverse	doi:10.7910/DVN/WRRKNF	https://doi.org/10.7910/DVN/WRRKNF	replicate2
LF82_676	Transfection and screening	High-content image acquisition	ImageXpress Ultra	Molecular Devices	LF82_676_Set2_Rep2	Set2_Part2_Rep2_x.zip	Harvard Dataverse	doi:10.7910/DVN/YB2L5A	https://doi.org/10.7910/DVN/YB2L5A	Data analysis	doi:10.7910/DVN/WRRKNF	Harvard Dataverse	doi:10.7910/DVN/WRRKNF	https://doi.org/10.7910/DVN/WRRKNF	replicate2
LF82_724	Transfection and screening	High-content image acquisition	ImageXpress Ultra	Molecular Devices	LF82_724_Set2_Rep2	Set2_Part2_Rep2_x.zip	Harvard Dataverse	doi:10.7910/DVN/YB2L5A	https://doi.org/10.7910/DVN/YB2L5A	Data analysis	doi:10.7910/DVN/WRRKNF	Harvard Dataverse	doi:10.7910/DVN/WRRKNF	https://doi.org/10.7910/DVN/WRRKNF	replicate2
LF82_797	Transfection and screening	High-content image acquisition	ImageXpress Ultra	Molecular Devices	LF82_797_Set2_Rep2	Set2_Part2_Rep2_x.zip	Harvard Dataverse	doi:10.7910/DVN/YB2L5A	https://doi.org/10.7910/DVN/YB2L5A	Data analysis	doi:10.7910/DVN/WRRKNF	Harvard Dataverse	doi:10.7910/DVN/WRRKNF	https://doi.org/10.7910/DVN/WRRKNF	replicate2
LF82_799	Transfection and screening	High-content image acquisition	ImageXpress Ultra	Molecular Devices	LF82_799_Set3_Rep2	Set3_Part1_Rep2_x.zip	Harvard Dataverse	doi:10.7910/DVN/YB2L5A	https://doi.org/10.7910/DVN/YB2L5A	Data analysis	doi:10.7910/DVN/WRRKNF	Harvard Dataverse	doi:10.7910/DVN/WRRKNF	https://doi.org/10.7910/DVN/WRRKNF	replicate2
LF82_805	Transfection and screening	High-content image acquisition	ImageXpress Ultra	Molecular Devices	LF82_805_Set3_Rep2	Set3_Part1_Rep2_x.zip	Harvard Dataverse	doi:10.7910/DVN/YB2L5A	https://doi.org/10.7910/DVN/YB2L5A	Data analysis	doi:10.7910/DVN/WRRKNF	Harvard Dataverse	doi:10.7910/DVN/WRRKNF	https://doi.org/10.7910/DVN/WRRKNF	replicate2
LF82_806	Transfection and screening	High-content image acquisition	ImageXpress Ultra	Molecular Devices	LF82_806_Set3_Rep2	Set3_Part1_Rep2_x.zip	Harvard Dataverse	doi:10.7910/DVN/YB2L5A	https://doi.org/10.7910/DVN/YB2L5A	Data analysis	doi:10.7910/DVN/WRRKNF	Harvard Dataverse	doi:10.7910/DVN/WRRKNF	https://doi.org/10.7910/DVN/WRRKNF	replicate2
LF82_807	Transfection and screening	High-content image acquisition	ImageXpress Ultra	Molecular Devices	LF82_807_Set3_Rep2	Set3_Part1_Rep2_x.zip	Harvard Dataverse	doi:10.7910/DVN/YB2L5A	https://doi.org/10.7910/DVN/YB2L5A	Data analysis	doi:10.7910/DVN/WRRKNF	Harvard Dataverse	doi:10.7910/DVN/WRRKNF	https://doi.org/10.7910/DVN/WRRKNF	replicate2
LF82_810	Transfection and screening	High-content image acquisition	ImageXpress Ultra	Molecular Devices	LF82_810_Set3_Rep2	Set3_Part1_Rep2_x.zip	Harvard Dataverse	doi:10.7910/DVN/YB2L5A	https://doi.org/10.7910/DVN/YB2L5A	Data analysis	doi:10.7910/DVN/WRRKNF	Harvard Dataverse	doi:10.7910/DVN/WRRKNF	https://doi.org/10.7910/DVN/WRRKNF	replicate2
LF82_136	Transfection and screening	High-content image acquisition	ImageXpress Ultra	Molecular Devices	LF82_136_Set3_Rep2	Set3_Part1_Rep2_x.zip	Harvard Dataverse	doi:10.7910/DVN/YB2L5A	https://doi.org/10.7910/DVN/YB2L5A	Data analysis	doi:10.7910/DVN/WRRKNF	Harvard Dataverse	doi:10.7910/DVN/WRRKNF	https://doi.org/10.7910/DVN/WRRKNF	replicate2
LF82_313	Transfection and screening	High-content image acquisition	ImageXpress Ultra	Molecular Devices	LF82_313_Set3_Rep2	Set3_Part1_Rep2_x.zip	Harvard Dataverse	doi:10.7910/DVN/YB2L5A	https://doi.org/10.7910/DVN/YB2L5A	Data analysis	doi:10.7910/DVN/WRRKNF	Harvard Dataverse	doi:10.7910/DVN/WRRKNF	https://doi.org/10.7910/DVN/WRRKNF	replicate2
LF82_440	Transfection and screening	High-content image acquisition	ImageXpress Ultra	Molecular Devices	LF82_440_Set3_Rep2	Set3_Part1_Rep2_x.zip	Harvard Dataverse	doi:10.7910/DVN/YB2L5A	https://doi.org/10.7910/DVN/YB2L5A	Data analysis	doi:10.7910/DVN/WRRKNF	Harvard Dataverse	doi:10.7910/DVN/WRRKNF	https://doi.org/10.7910/DVN/WRRKNF	replicate2
LF82_698	Transfection and screening	High-content image acquisition	ImageXpress Ultra	Molecular Devices	LF82_698_Set3_Rep2	Set3_Part1_Rep2_x.zip	Harvard Dataverse	doi:10.7910/DVN/YB2L5A	https://doi.org/10.7910/DVN/YB2L5A	Data analysis	doi:10.7910/DVN/WRRKNF	Harvard Dataverse	doi:10.7910/DVN/WRRKNF	https://doi.org/10.7910/DVN/WRRKNF	replicate2
LF82_762	Transfection and screening	High-content image acquisition	ImageXpress Ultra	Molecular Devices	LF82_762_Set3_Rep2	Set3_Part1_Rep2_x.zip	Harvard Dataverse	doi:10.7910/DVN/YB2L5A	https://doi.org/10.7910/DVN/YB2L5A	Data analysis	doi:10.7910/DVN/WRRKNF	Harvard Dataverse	doi:10.7910/DVN/WRRKNF	https://doi.org/10.7910/DVN/WRRKNF	replicate2
LF82_146	Transfection and screening	High-content image acquisition	ImageXpress Ultra	Molecular Devices	LF82_146_Set3_Rep2	Set3_Part1_Rep2_x.zip	Harvard Dataverse	doi:10.7910/DVN/YB2L5A	https://doi.org/10.7910/DVN/YB2L5A	Data analysis	doi:10.7910/DVN/WRRKNF	Harvard Dataverse	doi:10.7910/DVN/WRRKNF	https://doi.org/10.7910/DVN/WRRKNF	replicate2
LF82_188	Transfection and screening	High-content image acquisition	ImageXpress Ultra	Molecular Devices	LF82_188_Set3_Rep2	Set3_Part1_Rep2_x.zip	Harvard Dataverse	doi:10.7910/DVN/YB2L5A	https://doi.org/10.7910/DVN/YB2L5A	Data analysis	doi:10.7910/DVN/WRRKNF	Harvard Dataverse	doi:10.7910/DVN/WRRKNF	https://doi.org/10.7910/DVN/WRRKNF	replicate2
LF82_252	Transfection and screening	High-content image acquisition	ImageXpress Ultra	Molecular Devices	LF82_252_Set3_Rep2	Set3_Part1_Rep2_x.zip	Harvard Dataverse	doi:10.7910/DVN/YB2L5A	https://doi.org/10.7910/DVN/YB2L5A	Data analysis	doi:10.7910/DVN/WRRKNF	Harvard Dataverse	doi:10.7910/DVN/WRRKNF	https://doi.org/10.7910/DVN/WRRKNF	replicate2
LF82_315	Transfection and screening	High-content image acquisition	ImageXpress Ultra	Molecular Devices	LF82_315_Set3_Rep2	Set3_Part1_Rep2_x.zip	Harvard Dataverse	doi:10.7910/DVN/YB2L5A	https://doi.org/10.7910/DVN/YB2L5A	Data analysis	doi:10.7910/DVN/WRRKNF	Harvard Dataverse	doi:10.7910/DVN/WRRKNF	https://doi.org/10.7910/DVN/WRRKNF	replicate2
LF82_349	Transfection and screening	High-content image acquisition	ImageXpress Ultra	Molecular Devices	LF82_349_Set3_Rep2	Set3_Part1_Rep2_x.zip	Harvard Dataverse	doi:10.7910/DVN/YB2L5A	https://doi.org/10.7910/DVN/YB2L5A	Data analysis	doi:10.7910/DVN/WRRKNF	Harvard Dataverse	doi:10.7910/DVN/WRRKNF	https://doi.org/10.7910/DVN/WRRKNF	replicate2
LF82_351	Transfection and screening	High-content image acquisition	ImageXpress Ultra	Molecular Devices	LF82_351_Set3_Rep2	Set3_Part1_Rep2_x.zip	Harvard Dataverse	doi:10.7910/DVN/YB2L5A	https://doi.org/10.7910/DVN/YB2L5A	Data analysis	doi:10.7910/DVN/WRRKNF	Harvard Dataverse	doi:10.7910/DVN/WRRKNF	https://doi.org/10.7910/DVN/WRRKNF	replicate2
LF82_356	Transfection and screening	High-content image acquisition	ImageXpress Ultra	Molecular Devices	LF82_356_Set3_Rep2	Set3_Part1_Rep2_x.zip	Harvard Dataverse	doi:10.7910/DVN/YB2L5A	https://doi.org/10.7910/DVN/YB2L5A	Data analysis	doi:10.7910/DVN/WRRKNF	Harvard Dataverse	doi:10.7910/DVN/WRRKNF	https://doi.org/10.7910/DVN/WRRKNF	replicate2
LF82_394	Transfection and screening	High-content image acquisition	ImageXpress Ultra	Molecular Devices	LF82_394_Set3_Rep2	Set3_Part1_Rep2_x.zip	Harvard Dataverse	doi:10.7910/DVN/YB2L5A	https://doi.org/10.7910/DVN/YB2L5A	Data analysis	doi:10.7910/DVN/WRRKNF	Harvard Dataverse	doi:10.7910/DVN/WRRKNF	https://doi.org/10.7910/DVN/WRRKNF	replicate2
LF82_441	Transfection and screening	High-content image acquisition	ImageXpress Ultra	Molecular Devices	LF82_441_Set3_Rep2	Set3_Part1_Rep2_x.zip	Harvard Dataverse	doi:10.7910/DVN/YB2L5A	https://doi.org/10.7910/DVN/YB2L5A	Data analysis	doi:10.7910/DVN/WRRKNF	Harvard Dataverse	doi:10.7910/DVN/WRRKNF	https://doi.org/10.7910/DVN/WRRKNF	replicate2
LF82_468	Transfection and screening	High-content image acquisition	ImageXpress Ultra	Molecular Devices	LF82_468_Set3_Rep2	Set3_Part1_Rep2_x.zip	Harvard Dataverse	doi:10.7910/DVN/YB2L5A	https://doi.org/10.7910/DVN/YB2L5A	Data analysis	doi:10.7910/DVN/WRRKNF	Harvard Dataverse	doi:10.7910/DVN/WRRKNF	https://doi.org/10.7910/DVN/WRRKNF	replicate2
LF82_607	Transfection and screening	High-content image acquisition	ImageXpress Ultra	Molecular Devices	LF82_607_Set3_Rep2	Set3_Part1_Rep2_x.zip	Harvard Dataverse	doi:10.7910/DVN/YB2L5A	https://doi.org/10.7910/DVN/YB2L5A	Data analysis	doi:10.7910/DVN/WRRKNF	Harvard Dataverse	doi:10.7910/DVN/WRRKNF	https://doi.org/10.7910/DVN/WRRKNF	replicate2
LF82_649	Transfection and screening	High-content image acquisition	ImageXpress Ultra	Molecular Devices	LF82_649_Set3_Rep2	Set3_Part1_Rep2_x.zip	Harvard Dataverse	doi:10.7910/DVN/YB2L5A	https://doi.org/10.7910/DVN/YB2L5A	Data analysis	doi:10.7910/DVN/WRRKNF	Harvard Dataverse	doi:10.7910/DVN/WRRKNF	https://doi.org/10.7910/DVN/WRRKNF	replicate2
LF82_659	Transfection and screening	High-content image acquisition	ImageXpress Ultra	Molecular Devices	LF82_659_Set3_Rep2	Set3_Part1_Rep2_x.zip	Harvard Dataverse	doi:10.7910/DVN/YB2L5A	https://doi.org/10.7910/DVN/YB2L5A	Data analysis	doi:10.7910/DVN/WRRKNF	Harvard Dataverse	doi:10.7910/DVN/WRRKNF	https://doi.org/10.7910/DVN/WRRKNF	replicate2
LF82_661	Transfection and screening	High-content image acquisition	ImageXpress Ultra	Molecular Devices	LF82_661_Set3_Rep2	Set3_Part1_Rep2_x.zip	Harvard Dataverse	doi:10.7910/DVN/YB2L5A	https://doi.org/10.7910/DVN/YB2L5A	Data analysis	doi:10.7910/DVN/WRRKNF	Harvard Dataverse	doi:10.7910/DVN/WRRKNF	https://doi.org/10.7910/DVN/WRRKNF	replicate2
LF82_667	Transfection and screening	High-content image acquisition	ImageXpress Ultra	Molecular Devices	LF82_667_Set3_Rep2	Set3_Part1_Rep2_x.zip	Harvard Dataverse	doi:10.7910/DVN/YB2L5A	https://doi.org/10.7910/DVN/YB2L5A	Data analysis	doi:10.7910/DVN/WRRKNF	Harvard Dataverse	doi:10.7910/DVN/WRRKNF	https://doi.org/10.7910/DVN/WRRKNF	replicate2
LF82_671	Transfection and screening	High-content image acquisition	ImageXpress Ultra	Molecular Devices	LF82_671_Set3_Rep2	Set3_Part1_Rep2_x.zip	Harvard Dataverse	doi:10.7910/DVN/YB2L5A	https://doi.org/10.7910/DVN/YB2L5A	Data analysis	doi:10.7910/DVN/WRRKNF	Harvard Dataverse	doi:10.7910/DVN/WRRKNF	https://doi.org/10.7910/DVN/WRRKNF	replicate2
LF82_677	Transfection and screening	High-content image acquisition	ImageXpress Ultra	Molecular Devices	LF82_677_Set3_Rep2	Set3_Part1_Rep2_x.zip	Harvard Dataverse	doi:10.7910/DVN/YB2L5A	https://doi.org/10.7910/DVN/YB2L5A	Data analysis	doi:10.7910/DVN/WRRKNF	Harvard Dataverse	doi:10.7910/DVN/WRRKNF	https://doi.org/10.7910/DVN/WRRKNF	replicate2
LF82_680	Transfection and screening	High-content image acquisition	ImageXpress Ultra	Molecular Devices	LF82_680_Set3_Rep2	Set3_Part1_Rep2_x.zip	Harvard Dataverse	doi:10.7910/DVN/YB2L5A	https://doi.org/10.7910/DVN/YB2L5A	Data analysis	doi:10.7910/DVN/WRRKNF	Harvard Dataverse	doi:10.7910/DVN/WRRKNF	https://doi.org/10.7910/DVN/WRRKNF	replicate2
LF82_681	Transfection and screening	High-content image acquisition	ImageXpress Ultra	Molecular Devices	LF82_681_Set3_Rep2	Set3_Part1_Rep2_x.zip	Harvard Dataverse	doi:10.7910/DVN/YB2L5A	https://doi.org/10.7910/DVN/YB2L5A	Data analysis	doi:10.7910/DVN/WRRKNF	Harvard Dataverse	doi:10.7910/DVN/WRRKNF	https://doi.org/10.7910/DVN/WRRKNF	replicate2
LF82_688	Transfection and screening	High-content image acquisition	ImageXpress Ultra	Molecular Devices	LF82_688_Set3_Rep2	Set3_Part1_Rep2_x.zip	Harvard Dataverse	doi:10.7910/DVN/YB2L5A	https://doi.org/10.7910/DVN/YB2L5A	Data analysis	doi:10.7910/DVN/WRRKNF	Harvard Dataverse	doi:10.7910/DVN/WRRKNF	https://doi.org/10.7910/DVN/WRRKNF	replicate2
LF82_694	Transfection and screening	High-content image acquisition	ImageXpress Ultra	Molecular Devices	LF82_694_Set3_Rep2	Set3_Part1_Rep2_x.zip	Harvard Dataverse	doi:10.7910/DVN/YB2L5A	https://doi.org/10.7910/DVN/YB2L5A	Data analysis	doi:10.7910/DVN/WRRKNF	Harvard Dataverse	doi:10.7910/DVN/WRRKNF	https://doi.org/10.7910/DVN/WRRKNF	replicate2
LF82_699	Transfection and screening	High-content image acquisition	ImageXpress Ultra	Molecular Devices	LF82_699_Set3_Rep2	Set3_Part1_Rep2_x.zip	Harvard Dataverse	doi:10.7910/DVN/YB2L5A	https://doi.org/10.7910/DVN/YB2L5A	Data analysis	doi:10.7910/DVN/WRRKNF	Harvard Dataverse	doi:10.7910/DVN/WRRKNF	https://doi.org/10.7910/DVN/WRRKNF	replicate2
LF82_729	Transfection and screening	High-content image acquisition	ImageXpress Ultra	Molecular Devices	LF82_729_Set3_Rep2	Set3_Part1_Rep2_x.zip	Harvard Dataverse	doi:10.7910/DVN/YB2L5A	https://doi.org/10.7910/DVN/YB2L5A	Data analysis	doi:10.7910/DVN/WRRKNF	Harvard Dataverse	doi:10.7910/DVN/WRRKNF	https://doi.org/10.7910/DVN/WRRKNF	replicate2
LF82_733	Transfection and screening	High-content image acquisition	ImageXpress Ultra	Molecular Devices	LF82_733_Set3_Rep2	Set3_Part1_Rep2_x.zip	Harvard Dataverse	doi:10.7910/DVN/YB2L5A	https://doi.org/10.7910/DVN/YB2L5A	Data analysis	doi:10.7910/DVN/WRRKNF	Harvard Dataverse	doi:10.7910/DVN/WRRKNF	https://doi.org/10.7910/DVN/WRRKNF	replicate2
LF82_757	Transfection and screening	High-content image acquisition	ImageXpress Ultra	Molecular Devices	LF82_757_Set3_Rep2	Set3_Part1_Rep2_x.zip	Harvard Dataverse	doi:10.7910/DVN/YB2L5A	https://doi.org/10.7910/DVN/YB2L5A	Data analysis	doi:10.7910/DVN/WRRKNF	Harvard Dataverse	doi:10.7910/DVN/WRRKNF	https://doi.org/10.7910/DVN/WRRKNF	replicate2
LF82_776	Transfection and screening	High-content image acquisition	ImageXpress Ultra	Molecular Devices	LF82_776_Set3_Rep2	Set3_Part1_Rep2_x.zip	Harvard Dataverse	doi:10.7910/DVN/YB2L5A	https://doi.org/10.7910/DVN/YB2L5A	Data analysis	doi:10.7910/DVN/WRRKNF	Harvard Dataverse	doi:10.7910/DVN/WRRKNF	https://doi.org/10.7910/DVN/WRRKNF	replicate2
LF82_794	Transfection and screening	High-content image acquisition	ImageXpress Ultra	Molecular Devices	LF82_794_Set3_Rep2	Set3_Part1_Rep2_x.zip	Harvard Dataverse	doi:10.7910/DVN/YB2L5A	https://doi.org/10.7910/DVN/YB2L5A	Data analysis	doi:10.7910/DVN/WRRKNF	Harvard Dataverse	doi:10.7910/DVN/WRRKNF	https://doi.org/10.7910/DVN/WRRKNF	replicate2
LF82_004	Transfection and screening	High-content image acquisition	ImageXpress Ultra	Molecular Devices	LF82_004_Set3_Rep2	Set3_Part1_Rep2_x.zip	Harvard Dataverse	doi:10.7910/DVN/YB2L5A	https://doi.org/10.7910/DVN/YB2L5A	Data analysis	doi:10.7910/DVN/WRRKNF	Harvard Dataverse	doi:10.7910/DVN/WRRKNF	https://doi.org/10.7910/DVN/WRRKNF	replicate2
LF82_1175	Transfection and screening	High-content image acquisition	ImageXpress Ultra	Molecular Devices	LF82_1175_Set3_Rep2	Set3_Part1_Rep2_x.zip	Harvard Dataverse	doi:10.7910/DVN/YB2L5A	https://doi.org/10.7910/DVN/YB2L5A	Data analysis	doi:10.7910/DVN/WRRKNF	Harvard Dataverse	doi:10.7910/DVN/WRRKNF	https://doi.org/10.7910/DVN/WRRKNF	replicate2
LF82_539	Transfection and screening	High-content image acquisition	ImageXpress Ultra	Molecular Devices	LF82_539_Set3_Rep2	Set3_Part1_Rep2_x.zip	Harvard Dataverse	doi:10.7910/DVN/YB2L5A	https://doi.org/10.7910/DVN/YB2L5A	Data analysis	doi:10.7910/DVN/WRRKNF	Harvard Dataverse	doi:10.7910/DVN/WRRKNF	https://doi.org/10.7910/DVN/WRRKNF	replicate2
LF82_2826	Transfection and screening	High-content image acquisition	ImageXpress Ultra	Molecular Devices	LF82_2826_Set3_Rep2	Set3_Part1_Rep2_x.zip	Harvard Dataverse	doi:10.7910/DVN/YB2L5A	https://doi.org/10.7910/DVN/YB2L5A	Data analysis	doi:10.7910/DVN/WRRKNF	Harvard Dataverse	doi:10.7910/DVN/WRRKNF	https://doi.org/10.7910/DVN/WRRKNF	replicate2
LF82_1799	Transfection and screening	High-content image acquisition	ImageXpress Ultra	Molecular Devices	LF82_1799_Set3_Rep2	Set3_Part1_Rep2_x.zip	Harvard Dataverse	doi:10.7910/DVN/YB2L5A	https://doi.org/10.7910/DVN/YB2L5A	Data analysis	doi:10.7910/DVN/WRRKNF	Harvard Dataverse	doi:10.7910/DVN/WRRKNF	https://doi.org/10.7910/DVN/WRRKNF	replicate2
LF82_3507	Transfection and screening	High-content image acquisition	ImageXpress Ultra	Molecular Devices	LF82_3507_Set3_Rep2	Set3_Part1_Rep2_x.zip	Harvard Dataverse	doi:10.7910/DVN/YB2L5A	https://doi.org/10.7910/DVN/YB2L5A	Data analysis	doi:10.7910/DVN/WRRKNF	Harvard Dataverse	doi:10.7910/DVN/WRRKNF	https://doi.org/10.7910/DVN/WRRKNF	replicate2
LF82_3527	Transfection and screening	High-content image acquisition	ImageXpress Ultra	Molecular Devices	LF82_3527_Set3_Rep2	Set3_Part1_Rep2_x.zip	Harvard Dataverse	doi:10.7910/DVN/YB2L5A	https://doi.org/10.7910/DVN/YB2L5A	Data analysis	doi:10.7910/DVN/WRRKNF	Harvard Dataverse	doi:10.7910/DVN/WRRKNF	https://doi.org/10.7910/DVN/WRRKNF	replicate2
LF82_452	Transfection and screening	High-content image acquisition	ImageXpress Ultra	Molecular Devices	LF82_452_Set3_Rep2	Set3_Part1_Rep2_x.zip	Harvard Dataverse	doi:10.7910/DVN/YB2L5A	https://doi.org/10.7910/DVN/YB2L5A	Data analysis	doi:10.7910/DVN/WRRKNF	Harvard Dataverse	doi:10.7910/DVN/WRRKNF	https://doi.org/10.7910/DVN/WRRKNF	replicate2
LF82_772	Transfection and screening	High-content image acquisition	ImageXpress Ultra	Molecular Devices	LF82_772_Set3_Rep2	Set3_Part1_Rep2_x.zip	Harvard Dataverse	doi:10.7910/DVN/YB2L5A	https://doi.org/10.7910/DVN/YB2L5A	Data analysis	doi:10.7910/DVN/WRRKNF	Harvard Dataverse	doi:10.7910/DVN/WRRKNF	https://doi.org/10.7910/DVN/WRRKNF	replicate2
LF82_793	Transfection and screening	High-content image acquisition	ImageXpress Ultra	Molecular Devices	LF82_793_Set3_Rep2	Set3_Part1_Rep2_x.zip	Harvard Dataverse	doi:10.7910/DVN/YB2L5A	https://doi.org/10.7910/DVN/YB2L5A	Data analysis	doi:10.7910/DVN/WRRKNF	Harvard Dataverse	doi:10.7910/DVN/WRRKNF	https://doi.org/10.7910/DVN/WRRKNF	replicate2
LF82_1023	Transfection and screening	High-content image acquisition	ImageXpress Ultra	Molecular Devices	LF82_1023_Set3_Rep2	Set3_Part1_Rep2_x.zip	Harvard Dataverse	doi:10.7910/DVN/YB2L5A	https://doi.org/10.7910/DVN/YB2L5A	Data analysis	doi:10.7910/DVN/WRRKNF	Harvard Dataverse	doi:10.7910/DVN/WRRKNF	https://doi.org/10.7910/DVN/WRRKNF	replicate2
LF82_115	Transfection and screening	High-content image acquisition	ImageXpress Ultra	Molecular Devices	LF82_115_Set3_Rep2	Set3_Part2_Rep2_x.zip	Harvard Dataverse	doi:10.7910/DVN/YB2L5A	https://doi.org/10.7910/DVN/YB2L5A	Data analysis	doi:10.7910/DVN/WRRKNF	Harvard Dataverse	doi:10.7910/DVN/WRRKNF	https://doi.org/10.7910/DVN/WRRKNF	replicate2
LF82_0484	Transfection and screening	High-content image acquisition	ImageXpress Ultra	Molecular Devices	LF82_0484_Set3_Rep2	Set3_Part2_Rep2_x.zip	Harvard Dataverse	doi:10.7910/DVN/YB2L5A	https://doi.org/10.7910/DVN/YB2L5A	Data analysis	doi:10.7910/DVN/WRRKNF	Harvard Dataverse	doi:10.7910/DVN/WRRKNF	https://doi.org/10.7910/DVN/WRRKNF	replicate2
LF82_752	Transfection and screening	High-content image acquisition	ImageXpress Ultra	Molecular Devices	LF82_752_Set3_Rep2	Set3_Part2_Rep2_x.zip	Harvard Dataverse	doi:10.7910/DVN/YB2L5A	https://doi.org/10.7910/DVN/YB2L5A	Data analysis	doi:10.7910/DVN/WRRKNF	Harvard Dataverse	doi:10.7910/DVN/WRRKNF	https://doi.org/10.7910/DVN/WRRKNF	replicate2
LF82_0377	Transfection and screening	High-content image acquisition	ImageXpress Ultra	Molecular Devices	LF82_0377_Set3_Rep2	Set3_Part2_Rep2_x.zip	Harvard Dataverse	doi:10.7910/DVN/YB2L5A	https://doi.org/10.7910/DVN/YB2L5A	Data analysis	doi:10.7910/DVN/WRRKNF	Harvard Dataverse	doi:10.7910/DVN/WRRKNF	https://doi.org/10.7910/DVN/WRRKNF	replicate2
LF82_0371	Transfection and screening	High-content image acquisition	ImageXpress Ultra	Molecular Devices	LF82_0371_Set3_Rep2	Set3_Part2_Rep2_x.zip	Harvard Dataverse	doi:10.7910/DVN/YB2L5A	https://doi.org/10.7910/DVN/YB2L5A	Data analysis	doi:10.7910/DVN/WRRKNF	Harvard Dataverse	doi:10.7910/DVN/WRRKNF	https://doi.org/10.7910/DVN/WRRKNF	replicate2
LF82_0579	Transfection and screening	High-content image acquisition	ImageXpress Ultra	Molecular Devices	LF82_0579_Set3_Rep2	Set3_Part2_Rep2_x.zip	Harvard Dataverse	doi:10.7910/DVN/YB2L5A	https://doi.org/10.7910/DVN/YB2L5A	Data analysis	doi:10.7910/DVN/WRRKNF	Harvard Dataverse	doi:10.7910/DVN/WRRKNF	https://doi.org/10.7910/DVN/WRRKNF	replicate2
LF82_3654	Transfection and screening	High-content image acquisition	ImageXpress Ultra	Molecular Devices	LF82_3654_Set3_Rep2	Set3_Part2_Rep2_x.zip	Harvard Dataverse	doi:10.7910/DVN/YB2L5A	https://doi.org/10.7910/DVN/YB2L5A	Data analysis	doi:10.7910/DVN/WRRKNF	Harvard Dataverse	doi:10.7910/DVN/WRRKNF	https://doi.org/10.7910/DVN/WRRKNF	replicate2
LF82_095	Transfection and screening	High-content image acquisition	ImageXpress Ultra	Molecular Devices	LF82_095_Set3_Rep2	Set3_Part2_Rep2_x.zip	Harvard Dataverse	doi:10.7910/DVN/YB2L5A	https://doi.org/10.7910/DVN/YB2L5A	Data analysis	doi:10.7910/DVN/WRRKNF	Harvard Dataverse	doi:10.7910/DVN/WRRKNF	https://doi.org/10.7910/DVN/WRRKNF	replicate2
LF82_411	Transfection and screening	High-content image acquisition	ImageXpress Ultra	Molecular Devices	LF82_411_Set3_Rep2	Set3_Part2_Rep2_x.zip	Harvard Dataverse	doi:10.7910/DVN/YB2L5A	https://doi.org/10.7910/DVN/YB2L5A	Data analysis	doi:10.7910/DVN/WRRKNF	Harvard Dataverse	doi:10.7910/DVN/WRRKNF	https://doi.org/10.7910/DVN/WRRKNF	replicate2
LF82_2825	Transfection and screening	High-content image acquisition	ImageXpress Ultra	Molecular Devices	LF82_2825_Set3_Rep2	Set3_Part2_Rep2_x.zip	Harvard Dataverse	doi:10.7910/DVN/YB2L5A	https://doi.org/10.7910/DVN/YB2L5A	Data analysis	doi:10.7910/DVN/WRRKNF	Harvard Dataverse	doi:10.7910/DVN/WRRKNF	https://doi.org/10.7910/DVN/WRRKNF	replicate2
LF82_110	Transfection and screening	High-content image acquisition	ImageXpress Ultra	Molecular Devices	LF82_110_Set3_Rep2	Set3_Part2_Rep2_x.zip	Harvard Dataverse	doi:10.7910/DVN/YB2L5A	https://doi.org/10.7910/DVN/YB2L5A	Data analysis	doi:10.7910/DVN/WRRKNF	Harvard Dataverse	doi:10.7910/DVN/WRRKNF	https://doi.org/10.7910/DVN/WRRKNF	replicate2
LF82_273	Transfection and screening	High-content image acquisition	ImageXpress Ultra	Molecular Devices	LF82_273_Set3_Rep2	Set3_Part2_Rep2_x.zip	Harvard Dataverse	doi:10.7910/DVN/YB2L5A	https://doi.org/10.7910/DVN/YB2L5A	Data analysis	doi:10.7910/DVN/WRRKNF	Harvard Dataverse	doi:10.7910/DVN/WRRKNF	https://doi.org/10.7910/DVN/WRRKNF	replicate2
LF82_279	Transfection and screening	High-content image acquisition	ImageXpress Ultra	Molecular Devices	LF82_279_Set3_Rep2	Set3_Part2_Rep2_x.zip	Harvard Dataverse	doi:10.7910/DVN/YB2L5A	https://doi.org/10.7910/DVN/YB2L5A	Data analysis	doi:10.7910/DVN/WRRKNF	Harvard Dataverse	doi:10.7910/DVN/WRRKNF	https://doi.org/10.7910/DVN/WRRKNF	replicate2
LF82_758	Transfection and screening	High-content image acquisition	ImageXpress Ultra	Molecular Devices	LF82_758_Set3_Rep2	Set3_Part2_Rep2_x.zip	Harvard Dataverse	doi:10.7910/DVN/YB2L5A	https://doi.org/10.7910/DVN/YB2L5A	Data analysis	doi:10.7910/DVN/WRRKNF	Harvard Dataverse	doi:10.7910/DVN/WRRKNF	https://doi.org/10.7910/DVN/WRRKNF	replicate2
LF82_109	Transfection and screening	High-content image acquisition	ImageXpress Ultra	Molecular Devices	LF82_109_Set3_Rep2	Set3_Part2_Rep2_x.zip	Harvard Dataverse	doi:10.7910/DVN/YB2L5A	https://doi.org/10.7910/DVN/YB2L5A	Data analysis	doi:10.7910/DVN/WRRKNF	Harvard Dataverse	doi:10.7910/DVN/WRRKNF	https://doi.org/10.7910/DVN/WRRKNF	replicate2
LF82_775	Transfection and screening	High-content image acquisition	ImageXpress Ultra	Molecular Devices	LF82_775_Set3_Rep2	Set3_Part2_Rep2_x.zip	Harvard Dataverse	doi:10.7910/DVN/YB2L5A	https://doi.org/10.7910/DVN/YB2L5A	Data analysis	doi:10.7910/DVN/WRRKNF	Harvard Dataverse	doi:10.7910/DVN/WRRKNF	https://doi.org/10.7910/DVN/WRRKNF	replicate2
LF82_760	Transfection and screening	High-content image acquisition	ImageXpress Ultra	Molecular Devices	LF82_760_Set3_Rep2	Set3_Part2_Rep2_x.zip	Harvard Dataverse	doi:10.7910/DVN/YB2L5A	https://doi.org/10.7910/DVN/YB2L5A	Data analysis	doi:10.7910/DVN/WRRKNF	Harvard Dataverse	doi:10.7910/DVN/WRRKNF	https://doi.org/10.7910/DVN/WRRKNF	replicate2
LF82_257	Transfection and screening	High-content image acquisition	ImageXpress Ultra	Molecular Devices	LF82_257_Set3_Rep2	Set3_Part2_Rep2_x.zip	Harvard Dataverse	doi:10.7910/DVN/YB2L5A	https://doi.org/10.7910/DVN/YB2L5A	Data analysis	doi:10.7910/DVN/WRRKNF	Harvard Dataverse	doi:10.7910/DVN/WRRKNF	https://doi.org/10.7910/DVN/WRRKNF	replicate2
LF82_255	Transfection and screening	High-content image acquisition	ImageXpress Ultra	Molecular Devices	LF82_255_Set3_Rep2	Set3_Part2_Rep2_x.zip	Harvard Dataverse	doi:10.7910/DVN/YB2L5A	https://doi.org/10.7910/DVN/YB2L5A	Data analysis	doi:10.7910/DVN/WRRKNF	Harvard Dataverse	doi:10.7910/DVN/WRRKNF	https://doi.org/10.7910/DVN/WRRKNF	replicate2
LF82_767	Transfection and screening	High-content image acquisition	ImageXpress Ultra	Molecular Devices	LF82_767_Set3_Rep2	Set3_Part2_Rep2_x.zip	Harvard Dataverse	doi:10.7910/DVN/YB2L5A	https://doi.org/10.7910/DVN/YB2L5A	Data analysis	doi:10.7910/DVN/WRRKNF	Harvard Dataverse	doi:10.7910/DVN/WRRKNF	https://doi.org/10.7910/DVN/WRRKNF	replicate2
LF82_268	Transfection and screening	High-content image acquisition	ImageXpress Ultra	Molecular Devices	LF82_268_Set3_Rep2	Set3_Part2_Rep2_x.zip	Harvard Dataverse	doi:10.7910/DVN/YB2L5A	https://doi.org/10.7910/DVN/YB2L5A	Data analysis	doi:10.7910/DVN/WRRKNF	Harvard Dataverse	doi:10.7910/DVN/WRRKNF	https://doi.org/10.7910/DVN/WRRKNF	replicate2
LF82_312	Transfection and screening	High-content image acquisition	ImageXpress Ultra	Molecular Devices	LF82_312_Set3_Rep2	Set3_Part2_Rep2_x.zip	Harvard Dataverse	doi:10.7910/DVN/YB2L5A	https://doi.org/10.7910/DVN/YB2L5A	Data analysis	doi:10.7910/DVN/WRRKNF	Harvard Dataverse	doi:10.7910/DVN/WRRKNF	https://doi.org/10.7910/DVN/WRRKNF	replicate2
LF82_0556	Transfection and screening	High-content image acquisition	ImageXpress Ultra	Molecular Devices	LF82_0556_Set3_Rep2	Set3_Part2_Rep2_x.zip	Harvard Dataverse	doi:10.7910/DVN/YB2L5A	https://doi.org/10.7910/DVN/YB2L5A	Data analysis	doi:10.7910/DVN/WRRKNF	Harvard Dataverse	doi:10.7910/DVN/WRRKNF	https://doi.org/10.7910/DVN/WRRKNF	replicate2
LF82_336	Transfection and screening	High-content image acquisition	ImageXpress Ultra	Molecular Devices	LF82_336_Set3_Rep2	Set3_Part2_Rep2_x.zip	Harvard Dataverse	doi:10.7910/DVN/YB2L5A	https://doi.org/10.7910/DVN/YB2L5A	Data analysis	doi:10.7910/DVN/WRRKNF	Harvard Dataverse	doi:10.7910/DVN/WRRKNF	https://doi.org/10.7910/DVN/WRRKNF	replicate2
LF82_347	Transfection and screening	High-content image acquisition	ImageXpress Ultra	Molecular Devices	LF82_347_Set3_Rep2	Set3_Part2_Rep2_x.zip	Harvard Dataverse	doi:10.7910/DVN/YB2L5A	https://doi.org/10.7910/DVN/YB2L5A	Data analysis	doi:10.7910/DVN/WRRKNF	Harvard Dataverse	doi:10.7910/DVN/WRRKNF	https://doi.org/10.7910/DVN/WRRKNF	replicate2
LF82_070	Transfection and screening	High-content image acquisition	ImageXpress Ultra	Molecular Devices	LF82_070_Set3_Rep2	Set3_Part2_Rep2_x.zip	Harvard Dataverse	doi:10.7910/DVN/YB2L5A	https://doi.org/10.7910/DVN/YB2L5A	Data analysis	doi:10.7910/DVN/WRRKNF	Harvard Dataverse	doi:10.7910/DVN/WRRKNF	https://doi.org/10.7910/DVN/WRRKNF	replicate2
LF82_274	Transfection and screening	High-content image acquisition	ImageXpress Ultra	Molecular Devices	LF82_274_Set3_Rep2	Set3_Part2_Rep2_x.zip	Harvard Dataverse	doi:10.7910/DVN/YB2L5A	https://doi.org/10.7910/DVN/YB2L5A	Data analysis	doi:10.7910/DVN/WRRKNF	Harvard Dataverse	doi:10.7910/DVN/WRRKNF	https://doi.org/10.7910/DVN/WRRKNF	replicate2
LF82_785	Transfection and screening	High-content image acquisition	ImageXpress Ultra	Molecular Devices	LF82_785_Set3_Rep2	Set3_Part2_Rep2_x.zip	Harvard Dataverse	doi:10.7910/DVN/YB2L5A	https://doi.org/10.7910/DVN/YB2L5A	Data analysis	doi:10.7910/DVN/WRRKNF	Harvard Dataverse	doi:10.7910/DVN/WRRKNF	https://doi.org/10.7910/DVN/WRRKNF	replicate2
LF82_139	Transfection and screening	High-content image acquisition	ImageXpress Ultra	Molecular Devices	LF82_139_Set3_Rep2	Set3_Part2_Rep2_x.zip	Harvard Dataverse	doi:10.7910/DVN/YB2L5A	https://doi.org/10.7910/DVN/YB2L5A	Data analysis	doi:10.7910/DVN/WRRKNF	Harvard Dataverse	doi:10.7910/DVN/WRRKNF	https://doi.org/10.7910/DVN/WRRKNF	replicate2
LF82_388	Transfection and screening	High-content image acquisition	ImageXpress Ultra	Molecular Devices	LF82_388_Set3_Rep2	Set3_Part2_Rep2_x.zip	Harvard Dataverse	doi:10.7910/DVN/YB2L5A	https://doi.org/10.7910/DVN/YB2L5A	Data analysis	doi:10.7910/DVN/WRRKNF	Harvard Dataverse	doi:10.7910/DVN/WRRKNF	https://doi.org/10.7910/DVN/WRRKNF	replicate2
LF82_786	Transfection and screening	High-content image acquisition	ImageXpress Ultra	Molecular Devices	LF82_786_Set3_Rep2	Set3_Part2_Rep2_x.zip	Harvard Dataverse	doi:10.7910/DVN/YB2L5A	https://doi.org/10.7910/DVN/YB2L5A	Data analysis	doi:10.7910/DVN/WRRKNF	Harvard Dataverse	doi:10.7910/DVN/WRRKNF	https://doi.org/10.7910/DVN/WRRKNF	replicate2
LF82_470	Transfection and screening	High-content image acquisition	ImageXpress Ultra	Molecular Devices	LF82_470_Set3_Rep2	Set3_Part2_Rep2_x.zip	Harvard Dataverse	doi:10.7910/DVN/YB2L5A	https://doi.org/10.7910/DVN/YB2L5A	Data analysis	doi:10.7910/DVN/WRRKNF	Harvard Dataverse	doi:10.7910/DVN/WRRKNF	https://doi.org/10.7910/DVN/WRRKNF	replicate2
LF82_690	Transfection and screening	High-content image acquisition	ImageXpress Ultra	Molecular Devices	LF82_690_Set3_Rep2	Set3_Part2_Rep2_x.zip	Harvard Dataverse	doi:10.7910/DVN/YB2L5A	https://doi.org/10.7910/DVN/YB2L5A	Data analysis	doi:10.7910/DVN/WRRKNF	Harvard Dataverse	doi:10.7910/DVN/WRRKNF	https://doi.org/10.7910/DVN/WRRKNF	replicate2
LF82_3578	Transfection and screening	High-content image acquisition	ImageXpress Ultra	Molecular Devices	LF82_3578_Set3_Rep2	Set3_Part2_Rep2_x.zip	Harvard Dataverse	doi:10.7910/DVN/YB2L5A	https://doi.org/10.7910/DVN/YB2L5A	Data analysis	doi:10.7910/DVN/WRRKNF	Harvard Dataverse	doi:10.7910/DVN/WRRKNF	https://doi.org/10.7910/DVN/WRRKNF	replicate2
LF82_410	Transfection and screening	High-content image acquisition	ImageXpress Ultra	Molecular Devices	LF82_410_Set3_Rep2	Set3_Part2_Rep2_x.zip	Harvard Dataverse	doi:10.7910/DVN/YB2L5A	https://doi.org/10.7910/DVN/YB2L5A	Data analysis	doi:10.7910/DVN/WRRKNF	Harvard Dataverse	doi:10.7910/DVN/WRRKNF	https://doi.org/10.7910/DVN/WRRKNF	replicate2
LF82_121	Transfection and screening	High-content image acquisition	ImageXpress Ultra	Molecular Devices	LF82_121_Set3_Rep2	Set3_Part2_Rep2_x.zip	Harvard Dataverse	doi:10.7910/DVN/YB2L5A	https://doi.org/10.7910/DVN/YB2L5A	Data analysis	doi:10.7910/DVN/WRRKNF	Harvard Dataverse	doi:10.7910/DVN/WRRKNF	https://doi.org/10.7910/DVN/WRRKNF	replicate2
LF82_283	Transfection and screening	High-content image acquisition	ImageXpress Ultra	Molecular Devices	LF82_283_Set3_Rep2	Set3_Part2_Rep2_x.zip	Harvard Dataverse	doi:10.7910/DVN/YB2L5A	https://doi.org/10.7910/DVN/YB2L5A	Data analysis	doi:10.7910/DVN/WRRKNF	Harvard Dataverse	doi:10.7910/DVN/WRRKNF	https://doi.org/10.7910/DVN/WRRKNF	replicate2
LF82_052	Transfection and screening	High-content image acquisition	ImageXpress Ultra	Molecular Devices	LF82_052_Set3_Rep2	Set3_Part2_Rep2_x.zip	Harvard Dataverse	doi:10.7910/DVN/YB2L5A	https://doi.org/10.7910/DVN/YB2L5A	Data analysis	doi:10.7910/DVN/WRRKNF	Harvard Dataverse	doi:10.7910/DVN/WRRKNF	https://doi.org/10.7910/DVN/WRRKNF	replicate2
LF82_498	Transfection and screening	High-content image acquisition	ImageXpress Ultra	Molecular Devices	LF82_498_Set3_Rep2	Set3_Part2_Rep2_x.zip	Harvard Dataverse	doi:10.7910/DVN/YB2L5A	https://doi.org/10.7910/DVN/YB2L5A	Data analysis	doi:10.7910/DVN/WRRKNF	Harvard Dataverse	doi:10.7910/DVN/WRRKNF	https://doi.org/10.7910/DVN/WRRKNF	replicate2
LF82_691	Transfection and screening	High-content image acquisition	ImageXpress Ultra	Molecular Devices	LF82_691_Set3_Rep2	Set3_Part2_Rep2_x.zip	Harvard Dataverse	doi:10.7910/DVN/YB2L5A	https://doi.org/10.7910/DVN/YB2L5A	Data analysis	doi:10.7910/DVN/WRRKNF	Harvard Dataverse	doi:10.7910/DVN/WRRKNF	https://doi.org/10.7910/DVN/WRRKNF	replicate2
LF82_0907	Transfection and screening	High-content image acquisition	ImageXpress Ultra	Molecular Devices	LF82_0907_Set3_Rep2	Set3_Part2_Rep2_x.zip	Harvard Dataverse	doi:10.7910/DVN/YB2L5A	https://doi.org/10.7910/DVN/YB2L5A	Data analysis	doi:10.7910/DVN/WRRKNF	Harvard Dataverse	doi:10.7910/DVN/WRRKNF	https://doi.org/10.7910/DVN/WRRKNF	replicate2
LF82_288	Transfection and screening	High-content image acquisition	ImageXpress Ultra	Molecular Devices	LF82_288_Set3_Rep2	Set3_Part2_Rep2_x.zip	Harvard Dataverse	doi:10.7910/DVN/YB2L5A	https://doi.org/10.7910/DVN/YB2L5A	Data analysis	doi:10.7910/DVN/WRRKNF	Harvard Dataverse	doi:10.7910/DVN/WRRKNF	https://doi.org/10.7910/DVN/WRRKNF	replicate2
LF82_266	Transfection and screening	High-content image acquisition	ImageXpress Ultra	Molecular Devices	LF82_266_Set3_Rep2	Set3_Part2_Rep2_x.zip	Harvard Dataverse	doi:10.7910/DVN/YB2L5A	https://doi.org/10.7910/DVN/YB2L5A	Data analysis	doi:10.7910/DVN/WRRKNF	Harvard Dataverse	doi:10.7910/DVN/WRRKNF	https://doi.org/10.7910/DVN/WRRKNF	replicate2
LF82_763	Transfection and screening	High-content image acquisition	ImageXpress Ultra	Molecular Devices	LF82_763_Set3_Rep2	Set3_Part2_Rep2_x.zip	Harvard Dataverse	doi:10.7910/DVN/YB2L5A	https://doi.org/10.7910/DVN/YB2L5A	Data analysis	doi:10.7910/DVN/WRRKNF	Harvard Dataverse	doi:10.7910/DVN/WRRKNF	https://doi.org/10.7910/DVN/WRRKNF	replicate2
LF82_104	Transfection and screening	High-content image acquisition	ImageXpress Ultra	Molecular Devices	LF82_104_Set4_Rep2	Set4_Rep2_x.zip	Harvard Dataverse	doi:10.7910/DVN/YB2L5A	https://doi.org/10.7910/DVN/YB2L5A	Data analysis	doi:10.7910/DVN/WRRKNF	Harvard Dataverse	doi:10.7910/DVN/WRRKNF	https://doi.org/10.7910/DVN/WRRKNF	replicate2
LF82_129	Transfection and screening	High-content image acquisition	ImageXpress Ultra	Molecular Devices	LF82_129_Set4_Rep2	Set4_Rep2_x.zip	Harvard Dataverse	doi:10.7910/DVN/YB2L5A	https://doi.org/10.7910/DVN/YB2L5A	Data analysis	doi:10.7910/DVN/WRRKNF	Harvard Dataverse	doi:10.7910/DVN/WRRKNF	https://doi.org/10.7910/DVN/WRRKNF	replicate2
LF82_220	Transfection and screening	High-content image acquisition	ImageXpress Ultra	Molecular Devices	LF82_220_Set4_Rep2	Set4_Rep2_x.zip	Harvard Dataverse	doi:10.7910/DVN/YB2L5A	https://doi.org/10.7910/DVN/YB2L5A	Data analysis	doi:10.7910/DVN/WRRKNF	Harvard Dataverse	doi:10.7910/DVN/WRRKNF	https://doi.org/10.7910/DVN/WRRKNF	replicate2
LF82_246	Transfection and screening	High-content image acquisition	ImageXpress Ultra	Molecular Devices	LF82_246_Set4_Rep2	Set4_Rep2_x.zip	Harvard Dataverse	doi:10.7910/DVN/YB2L5A	https://doi.org/10.7910/DVN/YB2L5A	Data analysis	doi:10.7910/DVN/WRRKNF	Harvard Dataverse	doi:10.7910/DVN/WRRKNF	https://doi.org/10.7910/DVN/WRRKNF	replicate2
LF82_323	Transfection and screening	High-content image acquisition	ImageXpress Ultra	Molecular Devices	LF82_323_Set4_Rep2	Set4_Rep2_x.zip	Harvard Dataverse	doi:10.7910/DVN/YB2L5A	https://doi.org/10.7910/DVN/YB2L5A	Data analysis	doi:10.7910/DVN/WRRKNF	Harvard Dataverse	doi:10.7910/DVN/WRRKNF	https://doi.org/10.7910/DVN/WRRKNF	replicate2
LF82_464	Transfection and screening	High-content image acquisition	ImageXpress Ultra	Molecular Devices	LF82_464_Set4_Rep2	Set4_Rep2_x.zip	Harvard Dataverse	doi:10.7910/DVN/YB2L5A	https://doi.org/10.7910/DVN/YB2L5A	Data analysis	doi:10.7910/DVN/WRRKNF	Harvard Dataverse	doi:10.7910/DVN/WRRKNF	https://doi.org/10.7910/DVN/WRRKNF	replicate2
LF82_583	Transfection and screening	High-content image acquisition	ImageXpress Ultra	Molecular Devices	LF82_583_Set4_Rep2	Set4_Rep2_x.zip	Harvard Dataverse	doi:10.7910/DVN/YB2L5A	https://doi.org/10.7910/DVN/YB2L5A	Data analysis	doi:10.7910/DVN/WRRKNF	Harvard Dataverse	doi:10.7910/DVN/WRRKNF	https://doi.org/10.7910/DVN/WRRKNF	replicate2
LF82_662	Transfection and screening	High-content image acquisition	ImageXpress Ultra	Molecular Devices	LF82_662_Set4_Rep2	Set4_Rep2_x.zip	Harvard Dataverse	doi:10.7910/DVN/YB2L5A	https://doi.org/10.7910/DVN/YB2L5A	Data analysis	doi:10.7910/DVN/WRRKNF	Harvard Dataverse	doi:10.7910/DVN/WRRKNF	https://doi.org/10.7910/DVN/WRRKNF	replicate2
LF82_689	Transfection and screening	High-content image acquisition	ImageXpress Ultra	Molecular Devices	LF82_689_Set4_Rep2	Set4_Rep2_x.zip	Harvard Dataverse	doi:10.7910/DVN/YB2L5A	https://doi.org/10.7910/DVN/YB2L5A	Data analysis	doi:10.7910/DVN/WRRKNF	Harvard Dataverse	doi:10.7910/DVN/WRRKNF	https://doi.org/10.7910/DVN/WRRKNF	replicate2
LF82_753	Transfection and screening	High-content image acquisition	ImageXpress Ultra	Molecular Devices	LF82_753_Set4_Rep2	Set4_Rep2_x.zip	Harvard Dataverse	doi:10.7910/DVN/YB2L5A	https://doi.org/10.7910/DVN/YB2L5A	Data analysis	doi:10.7910/DVN/WRRKNF	Harvard Dataverse	doi:10.7910/DVN/WRRKNF	https://doi.org/10.7910/DVN/WRRKNF	replicate2
LF82_788	Transfection and screening	High-content image acquisition	ImageXpress Ultra	Molecular Devices	LF82_788_Set4_Rep2	Set4_Rep2_x.zip	Harvard Dataverse	doi:10.7910/DVN/YB2L5A	https://doi.org/10.7910/DVN/YB2L5A	Data analysis	doi:10.7910/DVN/WRRKNF	Harvard Dataverse	doi:10.7910/DVN/WRRKNF	https://doi.org/10.7910/DVN/WRRKNF	replicate2
LF82_789	Transfection and screening	High-content image acquisition	ImageXpress Ultra	Molecular Devices	LF82_789_Set4_Rep2	Set4_Rep2_x.zip	Harvard Dataverse	doi:10.7910/DVN/YB2L5A	https://doi.org/10.7910/DVN/YB2L5A	Data analysis	doi:10.7910/DVN/WRRKNF	Harvard Dataverse	doi:10.7910/DVN/WRRKNF	https://doi.org/10.7910/DVN/WRRKNF	replicate2
LF82_796	Transfection and screening	High-content image acquisition	ImageXpress Ultra	Molecular Devices	LF82_796_Set4_Rep2	Set4_Rep2_x.zip	Harvard Dataverse	doi:10.7910/DVN/YB2L5A	https://doi.org/10.7910/DVN/YB2L5A	Data analysis	doi:10.7910/DVN/WRRKNF	Harvard Dataverse	doi:10.7910/DVN/WRRKNF	https://doi.org/10.7910/DVN/WRRKNF	replicate2
LF82_803	Transfection and screening	High-content image acquisition	ImageXpress Ultra	Molecular Devices	LF82_803_Set4_Rep2	Set4_Rep2_x.zip	Harvard Dataverse	doi:10.7910/DVN/YB2L5A	https://doi.org/10.7910/DVN/YB2L5A	Data analysis	doi:10.7910/DVN/WRRKNF	Harvard Dataverse	doi:10.7910/DVN/WRRKNF	https://doi.org/10.7910/DVN/WRRKNF	replicate2
LF82_312	Transfection and screening	High-content image acquisition	ImageXpress Ultra	Molecular Devices	LF82_312_Set4_Rep2	Set4_Rep2_x.zip	Harvard Dataverse	doi:10.7910/DVN/YB2L5A	https://doi.org/10.7910/DVN/YB2L5A	Data analysis	doi:10.7910/DVN/WRRKNF	Harvard Dataverse	doi:10.7910/DVN/WRRKNF	https://doi.org/10.7910/DVN/WRRKNF	replicate2
LF82_785	Transfection and screening	High-content image acquisition	ImageXpress Ultra	Molecular Devices	LF82_785_Set4_Rep2	Set4_Rep2_x.zip	Harvard Dataverse	doi:10.7910/DVN/YB2L5A	https://doi.org/10.7910/DVN/YB2L5A	Data analysis	doi:10.7910/DVN/WRRKNF	Harvard Dataverse	doi:10.7910/DVN/WRRKNF	https://doi.org/10.7910/DVN/WRRKNF	replicate2
LF82_130	Transfection and screening	High-content image acquisition	ImageXpress Ultra	Molecular Devices	LF82_130_Set4_Rep2	Set4_Rep2_x.zip	Harvard Dataverse	doi:10.7910/DVN/YB2L5A	https://doi.org/10.7910/DVN/YB2L5A	Data analysis	doi:10.7910/DVN/WRRKNF	Harvard Dataverse	doi:10.7910/DVN/WRRKNF	https://doi.org/10.7910/DVN/WRRKNF	replicate2
LF82_147	Transfection and screening	High-content image acquisition	ImageXpress Ultra	Molecular Devices	LF82_147_Set4_Rep2	Set4_Rep2_x.zip	Harvard Dataverse	doi:10.7910/DVN/YB2L5A	https://doi.org/10.7910/DVN/YB2L5A	Data analysis	doi:10.7910/DVN/WRRKNF	Harvard Dataverse	doi:10.7910/DVN/WRRKNF	https://doi.org/10.7910/DVN/WRRKNF	replicate2
LF82_233	Transfection and screening	High-content image acquisition	ImageXpress Ultra	Molecular Devices	LF82_233_Set4_Rep2	Set4_Rep2_x.zip	Harvard Dataverse	doi:10.7910/DVN/YB2L5A	https://doi.org/10.7910/DVN/YB2L5A	Data analysis	doi:10.7910/DVN/WRRKNF	Harvard Dataverse	doi:10.7910/DVN/WRRKNF	https://doi.org/10.7910/DVN/WRRKNF	replicate2
LF82_251	Transfection and screening	High-content image acquisition	ImageXpress Ultra	Molecular Devices	LF82_251_Set4_Rep2	Set4_Rep2_x.zip	Harvard Dataverse	doi:10.7910/DVN/YB2L5A	https://doi.org/10.7910/DVN/YB2L5A	Data analysis	doi:10.7910/DVN/WRRKNF	Harvard Dataverse	doi:10.7910/DVN/WRRKNF	https://doi.org/10.7910/DVN/WRRKNF	replicate2
LF82_467	Transfection and screening	High-content image acquisition	ImageXpress Ultra	Molecular Devices	LF82_467_Set4_Rep2	Set4_Rep2_x.zip	Harvard Dataverse	doi:10.7910/DVN/YB2L5A	https://doi.org/10.7910/DVN/YB2L5A	Data analysis	doi:10.7910/DVN/WRRKNF	Harvard Dataverse	doi:10.7910/DVN/WRRKNF	https://doi.org/10.7910/DVN/WRRKNF	replicate2
LF82_582	Transfection and screening	High-content image acquisition	ImageXpress Ultra	Molecular Devices	LF82_582_Set4_Rep2	Set4_Rep2_x.zip	Harvard Dataverse	doi:10.7910/DVN/YB2L5A	https://doi.org/10.7910/DVN/YB2L5A	Data analysis	doi:10.7910/DVN/WRRKNF	Harvard Dataverse	doi:10.7910/DVN/WRRKNF	https://doi.org/10.7910/DVN/WRRKNF	replicate2
LF82_728	Transfection and screening	High-content image acquisition	ImageXpress Ultra	Molecular Devices	LF82_728_Set4_Rep2	Set4_Rep2_x.zip	Harvard Dataverse	doi:10.7910/DVN/YB2L5A	https://doi.org/10.7910/DVN/YB2L5A	Data analysis	doi:10.7910/DVN/WRRKNF	Harvard Dataverse	doi:10.7910/DVN/WRRKNF	https://doi.org/10.7910/DVN/WRRKNF	replicate2
LF82_781	Transfection and screening	High-content image acquisition	ImageXpress Ultra	Molecular Devices	LF82_781_Set4_Rep2	Set4_Rep2_x.zip	Harvard Dataverse	doi:10.7910/DVN/YB2L5A	https://doi.org/10.7910/DVN/YB2L5A	Data analysis	doi:10.7910/DVN/WRRKNF	Harvard Dataverse	doi:10.7910/DVN/WRRKNF	https://doi.org/10.7910/DVN/WRRKNF	replicate2
LF82_790	Transfection and screening	High-content image acquisition	ImageXpress Ultra	Molecular Devices	LF82_790_Set4_Rep2	Set4_Rep2_x.zip	Harvard Dataverse	doi:10.7910/DVN/YB2L5A	https://doi.org/10.7910/DVN/YB2L5A	Data analysis	doi:10.7910/DVN/WRRKNF	Harvard Dataverse	doi:10.7910/DVN/WRRKNF	https://doi.org/10.7910/DVN/WRRKNF	replicate2
LF82_797	Transfection and screening	High-content image acquisition	ImageXpress Ultra	Molecular Devices	LF82_797_Set4_Rep2	Set4_Rep2_x.zip	Harvard Dataverse	doi:10.7910/DVN/YB2L5A	https://doi.org/10.7910/DVN/YB2L5A	Data analysis	doi:10.7910/DVN/WRRKNF	Harvard Dataverse	doi:10.7910/DVN/WRRKNF	https://doi.org/10.7910/DVN/WRRKNF	replicate2
LF82_805	Transfection and screening	High-content image acquisition	ImageXpress Ultra	Molecular Devices	LF82_805_Set4_Rep2	Set4_Rep2_x.zip	Harvard Dataverse	doi:10.7910/DVN/YB2L5A	https://doi.org/10.7910/DVN/YB2L5A	Data analysis	doi:10.7910/DVN/WRRKNF	Harvard Dataverse	doi:10.7910/DVN/WRRKNF	https://doi.org/10.7910/DVN/WRRKNF	replicate2
LF82_313	Transfection and screening	High-content image acquisition	ImageXpress Ultra	Molecular Devices	LF82_313_Set4_Rep2	Set4_Rep2_x.zip	Harvard Dataverse	doi:10.7910/DVN/YB2L5A	https://doi.org/10.7910/DVN/YB2L5A	Data analysis	doi:10.7910/DVN/WRRKNF	Harvard Dataverse	doi:10.7910/DVN/WRRKNF	https://doi.org/10.7910/DVN/WRRKNF	replicate2
LF82_698	Transfection and screening	High-content image acquisition	ImageXpress Ultra	Molecular Devices	LF82_698_Set4_Rep2	Set4_Rep2_x.zip	Harvard Dataverse	doi:10.7910/DVN/YB2L5A	https://doi.org/10.7910/DVN/YB2L5A	Data analysis	doi:10.7910/DVN/WRRKNF	Harvard Dataverse	doi:10.7910/DVN/WRRKNF	https://doi.org/10.7910/DVN/WRRKNF	replicate2
LF82_146	Transfection and screening	High-content image acquisition	ImageXpress Ultra	Molecular Devices	LF82_146_Set4_Rep2	Set4_Rep2_x.zip	Harvard Dataverse	doi:10.7910/DVN/YB2L5A	https://doi.org/10.7910/DVN/YB2L5A	Data analysis	doi:10.7910/DVN/WRRKNF	Harvard Dataverse	doi:10.7910/DVN/WRRKNF	https://doi.org/10.7910/DVN/WRRKNF	replicate2
LF82_759	Transfection and screening	High-content image acquisition	ImageXpress Ultra	Molecular Devices	LF82_759_Set4_Rep2	Set4_Rep2_x.zip	Harvard Dataverse	doi:10.7910/DVN/YB2L5A	https://doi.org/10.7910/DVN/YB2L5A	Data analysis	doi:10.7910/DVN/WRRKNF	Harvard Dataverse	doi:10.7910/DVN/WRRKNF	https://doi.org/10.7910/DVN/WRRKNF	replicate2
LF82_774	Transfection and screening	High-content image acquisition	ImageXpress Ultra	Molecular Devices	LF82_774_Set4_Rep2	Set4_Rep2_x.zip	Harvard Dataverse	doi:10.7910/DVN/YB2L5A	https://doi.org/10.7910/DVN/YB2L5A	Data analysis	doi:10.7910/DVN/WRRKNF	Harvard Dataverse	doi:10.7910/DVN/WRRKNF	https://doi.org/10.7910/DVN/WRRKNF	replicate2
LF82_260	Transfection and screening	High-content image acquisition	ImageXpress Ultra	Molecular Devices	LF82_260_Set4_Rep2	Set4_Rep2_x.zip	Harvard Dataverse	doi:10.7910/DVN/YB2L5A	https://doi.org/10.7910/DVN/YB2L5A	Data analysis	doi:10.7910/DVN/WRRKNF	Harvard Dataverse	doi:10.7910/DVN/WRRKNF	https://doi.org/10.7910/DVN/WRRKNF	replicate2
LF82_437	Transfection and screening	High-content image acquisition	ImageXpress Ultra	Molecular Devices	LF82_437_Set4_Rep2	Set4_Rep2_x.zip	Harvard Dataverse	doi:10.7910/DVN/YB2L5A	https://doi.org/10.7910/DVN/YB2L5A	Data analysis	doi:10.7910/DVN/WRRKNF	Harvard Dataverse	doi:10.7910/DVN/WRRKNF	https://doi.org/10.7910/DVN/WRRKNF	replicate2
LF82_394	Transfection and screening	High-content image acquisition	ImageXpress Ultra	Molecular Devices	LF82_394_Set4_Rep2	Set4_Rep2_x.zip	Harvard Dataverse	doi:10.7910/DVN/YB2L5A	https://doi.org/10.7910/DVN/YB2L5A	Data analysis	doi:10.7910/DVN/WRRKNF	Harvard Dataverse	doi:10.7910/DVN/WRRKNF	https://doi.org/10.7910/DVN/WRRKNF	replicate2
LF82_649	Transfection and screening	High-content image acquisition	ImageXpress Ultra	Molecular Devices	LF82_649_Set4_Rep2	Set4_Rep2_x.zip	Harvard Dataverse	doi:10.7910/DVN/YB2L5A	https://doi.org/10.7910/DVN/YB2L5A	Data analysis	doi:10.7910/DVN/WRRKNF	Harvard Dataverse	doi:10.7910/DVN/WRRKNF	https://doi.org/10.7910/DVN/WRRKNF	replicate2
LF82_661	Transfection and screening	High-content image acquisition	ImageXpress Ultra	Molecular Devices	LF82_661_Set4_Rep2	Set4_Rep2_x.zip	Harvard Dataverse	doi:10.7910/DVN/YB2L5A	https://doi.org/10.7910/DVN/YB2L5A	Data analysis	doi:10.7910/DVN/WRRKNF	Harvard Dataverse	doi:10.7910/DVN/WRRKNF	https://doi.org/10.7910/DVN/WRRKNF	replicate2
LF82_681	Transfection and screening	High-content image acquisition	ImageXpress Ultra	Molecular Devices	LF82_681_Set4_Rep2	Set4_Rep2_x.zip	Harvard Dataverse	doi:10.7910/DVN/YB2L5A	https://doi.org/10.7910/DVN/YB2L5A	Data analysis	doi:10.7910/DVN/WRRKNF	Harvard Dataverse	doi:10.7910/DVN/WRRKNF	https://doi.org/10.7910/DVN/WRRKNF	replicate2
LF82_794	Transfection and screening	High-content image acquisition	ImageXpress Ultra	Molecular Devices	LF82_794_Set4_Rep2	Set4_Rep2_x.zip	Harvard Dataverse	doi:10.7910/DVN/YB2L5A	https://doi.org/10.7910/DVN/YB2L5A	Data analysis	doi:10.7910/DVN/WRRKNF	Harvard Dataverse	doi:10.7910/DVN/WRRKNF	https://doi.org/10.7910/DVN/WRRKNF	replicate2
LF82_104	Transfection and screening	High-content image acquisition	ImageXpress Ultra	Molecular Devices	LF82_104_set5_Rep2	set5_Rep2_x.zip	Harvard Dataverse	doi:10.7910/DVN/YB2L5A	https://doi.org/10.7910/DVN/YB2L5A	Data analysis	doi:10.7910/DVN/WRRKNF	Harvard Dataverse	doi:10.7910/DVN/WRRKNF	https://doi.org/10.7910/DVN/WRRKNF	replicate2
LF82_129	Transfection and screening	High-content image acquisition	ImageXpress Ultra	Molecular Devices	LF82_129_set5_Rep2	set5_Rep2_x.zip	Harvard Dataverse	doi:10.7910/DVN/YB2L5A	https://doi.org/10.7910/DVN/YB2L5A	Data analysis	doi:10.7910/DVN/WRRKNF	Harvard Dataverse	doi:10.7910/DVN/WRRKNF	https://doi.org/10.7910/DVN/WRRKNF	replicate2
LF82_220	Transfection and screening	High-content image acquisition	ImageXpress Ultra	Molecular Devices	LF82_220_set5_Rep2	set5_Rep2_x.zip	Harvard Dataverse	doi:10.7910/DVN/YB2L5A	https://doi.org/10.7910/DVN/YB2L5A	Data analysis	doi:10.7910/DVN/WRRKNF	Harvard Dataverse	doi:10.7910/DVN/WRRKNF	https://doi.org/10.7910/DVN/WRRKNF	replicate2
LF82_246	Transfection and screening	High-content image acquisition	ImageXpress Ultra	Molecular Devices	LF82_246_set5_Rep2	set5_Rep2_x.zip	Harvard Dataverse	doi:10.7910/DVN/YB2L5A	https://doi.org/10.7910/DVN/YB2L5A	Data analysis	doi:10.7910/DVN/WRRKNF	Harvard Dataverse	doi:10.7910/DVN/WRRKNF	https://doi.org/10.7910/DVN/WRRKNF	replicate2
LF82_323	Transfection and screening	High-content image acquisition	ImageXpress Ultra	Molecular Devices	LF82_323_set5_Rep2	set5_Rep2_x.zip	Harvard Dataverse	doi:10.7910/DVN/YB2L5A	https://doi.org/10.7910/DVN/YB2L5A	Data analysis	doi:10.7910/DVN/WRRKNF	Harvard Dataverse	doi:10.7910/DVN/WRRKNF	https://doi.org/10.7910/DVN/WRRKNF	replicate2
LF82_464	Transfection and screening	High-content image acquisition	ImageXpress Ultra	Molecular Devices	LF82_464_set5_Rep2	set5_Rep2_x.zip	Harvard Dataverse	doi:10.7910/DVN/YB2L5A	https://doi.org/10.7910/DVN/YB2L5A	Data analysis	doi:10.7910/DVN/WRRKNF	Harvard Dataverse	doi:10.7910/DVN/WRRKNF	https://doi.org/10.7910/DVN/WRRKNF	replicate2
LF82_583	Transfection and screening	High-content image acquisition	ImageXpress Ultra	Molecular Devices	LF82_583_set5_Rep2	set5_Rep2_x.zip	Harvard Dataverse	doi:10.7910/DVN/YB2L5A	https://doi.org/10.7910/DVN/YB2L5A	Data analysis	doi:10.7910/DVN/WRRKNF	Harvard Dataverse	doi:10.7910/DVN/WRRKNF	https://doi.org/10.7910/DVN/WRRKNF	replicate2
LF82_662	Transfection and screening	High-content image acquisition	ImageXpress Ultra	Molecular Devices	LF82_662_set5_Rep2	set5_Rep2_x.zip	Harvard Dataverse	doi:10.7910/DVN/YB2L5A	https://doi.org/10.7910/DVN/YB2L5A	Data analysis	doi:10.7910/DVN/WRRKNF	Harvard Dataverse	doi:10.7910/DVN/WRRKNF	https://doi.org/10.7910/DVN/WRRKNF	replicate2
LF82_689	Transfection and screening	High-content image acquisition	ImageXpress Ultra	Molecular Devices	LF82_689_set5_Rep2	set5_Rep2_x.zip	Harvard Dataverse	doi:10.7910/DVN/YB2L5A	https://doi.org/10.7910/DVN/YB2L5A	Data analysis	doi:10.7910/DVN/WRRKNF	Harvard Dataverse	doi:10.7910/DVN/WRRKNF	https://doi.org/10.7910/DVN/WRRKNF	replicate2
LF82_753	Transfection and screening	High-content image acquisition	ImageXpress Ultra	Molecular Devices	LF82_753_set5_Rep2	set5_Rep2_x.zip	Harvard Dataverse	doi:10.7910/DVN/YB2L5A	https://doi.org/10.7910/DVN/YB2L5A	Data analysis	doi:10.7910/DVN/WRRKNF	Harvard Dataverse	doi:10.7910/DVN/WRRKNF	https://doi.org/10.7910/DVN/WRRKNF	replicate2
LF82_788	Transfection and screening	High-content image acquisition	ImageXpress Ultra	Molecular Devices	LF82_788_set5_Rep2	set5_Rep2_x.zip	Harvard Dataverse	doi:10.7910/DVN/YB2L5A	https://doi.org/10.7910/DVN/YB2L5A	Data analysis	doi:10.7910/DVN/WRRKNF	Harvard Dataverse	doi:10.7910/DVN/WRRKNF	https://doi.org/10.7910/DVN/WRRKNF	replicate2
LF82_789	Transfection and screening	High-content image acquisition	ImageXpress Ultra	Molecular Devices	LF82_789_set5_Rep2	set5_Rep2_x.zip	Harvard Dataverse	doi:10.7910/DVN/YB2L5A	https://doi.org/10.7910/DVN/YB2L5A	Data analysis	doi:10.7910/DVN/WRRKNF	Harvard Dataverse	doi:10.7910/DVN/WRRKNF	https://doi.org/10.7910/DVN/WRRKNF	replicate2
LF82_796	Transfection and screening	High-content image acquisition	ImageXpress Ultra	Molecular Devices	LF82_796_set5_Rep2	set5_Rep2_x.zip	Harvard Dataverse	doi:10.7910/DVN/YB2L5A	https://doi.org/10.7910/DVN/YB2L5A	Data analysis	doi:10.7910/DVN/WRRKNF	Harvard Dataverse	doi:10.7910/DVN/WRRKNF	https://doi.org/10.7910/DVN/WRRKNF	replicate2
LF82_803	Transfection and screening	High-content image acquisition	ImageXpress Ultra	Molecular Devices	LF82_803_set5_Rep2	set5_Rep2_x.zip	Harvard Dataverse	doi:10.7910/DVN/YB2L5A	https://doi.org/10.7910/DVN/YB2L5A	Data analysis	doi:10.7910/DVN/WRRKNF	Harvard Dataverse	doi:10.7910/DVN/WRRKNF	https://doi.org/10.7910/DVN/WRRKNF	replicate2
LF82_312	Transfection and screening	High-content image acquisition	ImageXpress Ultra	Molecular Devices	LF82_312_set5_Rep2	set5_Rep2_x.zip	Harvard Dataverse	doi:10.7910/DVN/YB2L5A	https://doi.org/10.7910/DVN/YB2L5A	Data analysis	doi:10.7910/DVN/WRRKNF	Harvard Dataverse	doi:10.7910/DVN/WRRKNF	https://doi.org/10.7910/DVN/WRRKNF	replicate2
LF82_785	Transfection and screening	High-content image acquisition	ImageXpress Ultra	Molecular Devices	LF82_785_set5_Rep2	set5_Rep2_x.zip	Harvard Dataverse	doi:10.7910/DVN/YB2L5A	https://doi.org/10.7910/DVN/YB2L5A	Data analysis	doi:10.7910/DVN/WRRKNF	Harvard Dataverse	doi:10.7910/DVN/WRRKNF	https://doi.org/10.7910/DVN/WRRKNF	replicate2
LF82_130	Transfection and screening	High-content image acquisition	ImageXpress Ultra	Molecular Devices	LF82_130_set5_Rep2	set5_Rep2_x.zip	Harvard Dataverse	doi:10.7910/DVN/YB2L5A	https://doi.org/10.7910/DVN/YB2L5A	Data analysis	doi:10.7910/DVN/WRRKNF	Harvard Dataverse	doi:10.7910/DVN/WRRKNF	https://doi.org/10.7910/DVN/WRRKNF	replicate2
LF82_147	Transfection and screening	High-content image acquisition	ImageXpress Ultra	Molecular Devices	LF82_147_set5_Rep2	set5_Rep2_x.zip	Harvard Dataverse	doi:10.7910/DVN/YB2L5A	https://doi.org/10.7910/DVN/YB2L5A	Data analysis	doi:10.7910/DVN/WRRKNF	Harvard Dataverse	doi:10.7910/DVN/WRRKNF	https://doi.org/10.7910/DVN/WRRKNF	replicate2
LF82_233	Transfection and screening	High-content image acquisition	ImageXpress Ultra	Molecular Devices	LF82_233_set5_Rep2	set5_Rep2_x.zip	Harvard Dataverse	doi:10.7910/DVN/YB2L5A	https://doi.org/10.7910/DVN/YB2L5A	Data analysis	doi:10.7910/DVN/WRRKNF	Harvard Dataverse	doi:10.7910/DVN/WRRKNF	https://doi.org/10.7910/DVN/WRRKNF	replicate2
LF82_251	Transfection and screening	High-content image acquisition	ImageXpress Ultra	Molecular Devices	LF82_251_set5_Rep2	set5_Rep2_x.zip	Harvard Dataverse	doi:10.7910/DVN/YB2L5A	https://doi.org/10.7910/DVN/YB2L5A	Data analysis	doi:10.7910/DVN/WRRKNF	Harvard Dataverse	doi:10.7910/DVN/WRRKNF	https://doi.org/10.7910/DVN/WRRKNF	replicate2
LF82_467	Transfection and screening	High-content image acquisition	ImageXpress Ultra	Molecular Devices	LF82_467_set5_Rep2	set5_Rep2_x.zip	Harvard Dataverse	doi:10.7910/DVN/YB2L5A	https://doi.org/10.7910/DVN/YB2L5A	Data analysis	doi:10.7910/DVN/WRRKNF	Harvard Dataverse	doi:10.7910/DVN/WRRKNF	https://doi.org/10.7910/DVN/WRRKNF	replicate2
LF82_582	Transfection and screening	High-content image acquisition	ImageXpress Ultra	Molecular Devices	LF82_582_set5_Rep2	set5_Rep2_x.zip	Harvard Dataverse	doi:10.7910/DVN/YB2L5A	https://doi.org/10.7910/DVN/YB2L5A	Data analysis	doi:10.7910/DVN/WRRKNF	Harvard Dataverse	doi:10.7910/DVN/WRRKNF	https://doi.org/10.7910/DVN/WRRKNF	replicate2
LF82_728	Transfection and screening	High-content image acquisition	ImageXpress Ultra	Molecular Devices	LF82_728_set5_Rep2	set5_Rep2_x.zip	Harvard Dataverse	doi:10.7910/DVN/YB2L5A	https://doi.org/10.7910/DVN/YB2L5A	Data analysis	doi:10.7910/DVN/WRRKNF	Harvard Dataverse	doi:10.7910/DVN/WRRKNF	https://doi.org/10.7910/DVN/WRRKNF	replicate2
LF82_781	Transfection and screening	High-content image acquisition	ImageXpress Ultra	Molecular Devices	LF82_781_set5_Rep2	set5_Rep2_x.zip	Harvard Dataverse	doi:10.7910/DVN/YB2L5A	https://doi.org/10.7910/DVN/YB2L5A	Data analysis	doi:10.7910/DVN/WRRKNF	Harvard Dataverse	doi:10.7910/DVN/WRRKNF	https://doi.org/10.7910/DVN/WRRKNF	replicate2
LF82_790	Transfection and screening	High-content image acquisition	ImageXpress Ultra	Molecular Devices	LF82_790_set5_Rep2	set5_Rep2_x.zip	Harvard Dataverse	doi:10.7910/DVN/YB2L5A	https://doi.org/10.7910/DVN/YB2L5A	Data analysis	doi:10.7910/DVN/WRRKNF	Harvard Dataverse	doi:10.7910/DVN/WRRKNF	https://doi.org/10.7910/DVN/WRRKNF	replicate2
LF82_797	Transfection and screening	High-content image acquisition	ImageXpress Ultra	Molecular Devices	LF82_797_set5_Rep2	set5_Rep2_x.zip	Harvard Dataverse	doi:10.7910/DVN/YB2L5A	https://doi.org/10.7910/DVN/YB2L5A	Data analysis	doi:10.7910/DVN/WRRKNF	Harvard Dataverse	doi:10.7910/DVN/WRRKNF	https://doi.org/10.7910/DVN/WRRKNF	replicate2
LF82_805	Transfection and screening	High-content image acquisition	ImageXpress Ultra	Molecular Devices	LF82_805_set5_Rep2	set5_Rep2_x.zip	Harvard Dataverse	doi:10.7910/DVN/YB2L5A	https://doi.org/10.7910/DVN/YB2L5A	Data analysis	doi:10.7910/DVN/WRRKNF	Harvard Dataverse	doi:10.7910/DVN/WRRKNF	https://doi.org/10.7910/DVN/WRRKNF	replicate2
LF82_313	Transfection and screening	High-content image acquisition	ImageXpress Ultra	Molecular Devices	LF82_313_set5_Rep2	set5_Rep2_x.zip	Harvard Dataverse	doi:10.7910/DVN/YB2L5A	https://doi.org/10.7910/DVN/YB2L5A	Data analysis	doi:10.7910/DVN/WRRKNF	Harvard Dataverse	doi:10.7910/DVN/WRRKNF	https://doi.org/10.7910/DVN/WRRKNF	replicate2
LF82_698	Transfection and screening	High-content image acquisition	ImageXpress Ultra	Molecular Devices	LF82_698_set5_Rep2	set5_Rep2_x.zip	Harvard Dataverse	doi:10.7910/DVN/YB2L5A	https://doi.org/10.7910/DVN/YB2L5A	Data analysis	doi:10.7910/DVN/WRRKNF	Harvard Dataverse	doi:10.7910/DVN/WRRKNF	https://doi.org/10.7910/DVN/WRRKNF	replicate2
LF82_146	Transfection and screening	High-content image acquisition	ImageXpress Ultra	Molecular Devices	LF82_146_set5_Rep2	set5_Rep2_x.zip	Harvard Dataverse	doi:10.7910/DVN/YB2L5A	https://doi.org/10.7910/DVN/YB2L5A	Data analysis	doi:10.7910/DVN/WRRKNF	Harvard Dataverse	doi:10.7910/DVN/WRRKNF	https://doi.org/10.7910/DVN/WRRKNF	replicate2
LF82_661	Transfection and screening	High-content image acquisition	ImageXpress Ultra	Molecular Devices	LF82_661_set5_Rep2	set5_Rep2_x.zip	Harvard Dataverse	doi:10.7910/DVN/YB2L5A	https://doi.org/10.7910/DVN/YB2L5A	Data analysis	doi:10.7910/DVN/WRRKNF	Harvard Dataverse	doi:10.7910/DVN/WRRKNF	https://doi.org/10.7910/DVN/WRRKNF	replicate2
LF82_681	Transfection and screening	High-content image acquisition	ImageXpress Ultra	Molecular Devices	LF82_681_set5_Rep2	set5_Rep2_x.zip	Harvard Dataverse	doi:10.7910/DVN/YB2L5A	https://doi.org/10.7910/DVN/YB2L5A	Data analysis	doi:10.7910/DVN/WRRKNF	Harvard Dataverse	doi:10.7910/DVN/WRRKNF	https://doi.org/10.7910/DVN/WRRKNF	replicate2
LF82_794	Transfection and screening	High-content image acquisition	ImageXpress Ultra	Molecular Devices	LF82_794_set5_Rep2	set5_Rep2_x.zip	Harvard Dataverse	doi:10.7910/DVN/YB2L5A	https://doi.org/10.7910/DVN/YB2L5A	Data analysis	doi:10.7910/DVN/WRRKNF	Harvard Dataverse	doi:10.7910/DVN/WRRKNF	https://doi.org/10.7910/DVN/WRRKNF	replicate2
LF82_759	Transfection and screening	High-content image acquisition	ImageXpress Ultra	Molecular Devices	LF82_759_set5_Rep2	set5_Rep2_x.zip	Harvard Dataverse	doi:10.7910/DVN/YB2L5A	https://doi.org/10.7910/DVN/YB2L5A	Data analysis	doi:10.7910/DVN/WRRKNF	Harvard Dataverse	doi:10.7910/DVN/WRRKNF	https://doi.org/10.7910/DVN/WRRKNF	replicate2
LF82_774	Transfection and screening	High-content image acquisition	ImageXpress Ultra	Molecular Devices	LF82_774_set5_Rep2	set5_Rep2_x.zip	Harvard Dataverse	doi:10.7910/DVN/YB2L5A	https://doi.org/10.7910/DVN/YB2L5A	Data analysis	doi:10.7910/DVN/WRRKNF	Harvard Dataverse	doi:10.7910/DVN/WRRKNF	https://doi.org/10.7910/DVN/WRRKNF	replicate2
LF82_260	Transfection and screening	High-content image acquisition	ImageXpress Ultra	Molecular Devices	LF82_260_set5_Rep2	set5_Rep2_x.zip	Harvard Dataverse	doi:10.7910/DVN/YB2L5A	https://doi.org/10.7910/DVN/YB2L5A	Data analysis	doi:10.7910/DVN/WRRKNF	Harvard Dataverse	doi:10.7910/DVN/WRRKNF	https://doi.org/10.7910/DVN/WRRKNF	replicate2
LF82_437	Transfection and screening	High-content image acquisition	ImageXpress Ultra	Molecular Devices	LF82_437_set5_Rep2	set5_Rep2_x.zip	Harvard Dataverse	doi:10.7910/DVN/YB2L5A	https://doi.org/10.7910/DVN/YB2L5A	Data analysis	doi:10.7910/DVN/WRRKNF	Harvard Dataverse	doi:10.7910/DVN/WRRKNF	https://doi.org/10.7910/DVN/WRRKNF	replicate2
LF82_394	Transfection and screening	High-content image acquisition	ImageXpress Ultra	Molecular Devices	LF82_394_set5_Rep2	set5_Rep2_x.zip	Harvard Dataverse	doi:10.7910/DVN/YB2L5A	https://doi.org/10.7910/DVN/YB2L5A	Data analysis	doi:10.7910/DVN/WRRKNF	Harvard Dataverse	doi:10.7910/DVN/WRRKNF	https://doi.org/10.7910/DVN/WRRKNF	replicate2
LF82_649	Transfection and screening	High-content image acquisition	ImageXpress Ultra	Molecular Devices	LF82_649_set5_Rep2	set5_Rep2_x.zip	Harvard Dataverse	doi:10.7910/DVN/YB2L5A	https://doi.org/10.7910/DVN/YB2L5A	Data analysis	doi:10.7910/DVN/WRRKNF	Harvard Dataverse	doi:10.7910/DVN/WRRKNF	https://doi.org/10.7910/DVN/WRRKNF	replicate2
